# Supplementary material for: Characterization of the fecal microbiome during neonatal and early pediatric development in puppies
Source: PLoS One. 2017 Apr 27;12(4):e0175718. doi: 10.1371/journal.pone.0175718 (PMC5407640; doi:10.1371/journal.pone.0175718)
Supplement: S1 Table — (XLSX) [file pone.0175718.s005.xlsx]

## Sheet: S1 Table
S1 Table. Summary statistics of sequencing data describing the median percent of sequences belonging to puppies during neonatal development.
		Median					Minumum					Maximum
Bacterial Group	q-value	Day 2	Day 21	Day 42	Day 56		Day 2	Day 21	Day 42	Day 56		Day 2	Day 21	Day 42	Day 56
Phylum
p__Actinobacteria	0.0030	0.07a	0.00b	0.00b	0.00		0.00	0.00	0.00	0.00		0.93	0.43	0.07	0.50
p__Bacteroidetes	<0.0001	0.68a	37.14b	37.04b	39.39b		0.00	0.00	13.93	0.00		22.86	63.64	64.79	55.86
p__Deferribacteres	0.0215	0.00b	0.00b	0.00a	0.00		0.00	0.00	0.00	0.00		0.00	0.00	7.00	7.36
p__Firmicutes	<0.0001	64.32a	26.11b	22.25b	22.29b		29.64	8.00	4.43	8.36		96.86	71.71	58.29	91.57
p__Fusobacteria	0.0912	4.50	20.11	17.86	21.50		0.00	0.07	1.86	0.14		51.43	53.93	40.50	40.00
p__Proteobacteria	0.1054	12.46	8.29	15.68	8.68		0.64	0.50	0.86	1.21		70.14	65.43	48.29	32.64
p__Spirochaetes	0.0045	0.00b	0.00b	0.00	0.00a		0.00	0.00	0.00	0.00		0.00	0.00	14.29	9.79
p__Tenericutes	0.5310	0.00	0.00	0.00	0.00		0.00	0.00	0.00	0.00		0.21	13.57	0.07	0.14
Class
p__Actinobacteria|c__Actinobacteria	0.0031	0.04a	0.00b	0.00b	0.00b		0.00	0.00	0.00	0.00		0.93	0.43	0.07	0.43
p__Actinobacteria|c__Coriobacteriia	0.0113	0.00a	0.00a	0.00a	0.00b		0.00	0.00	0.00	0.00		0.07	0.00	0.07	0.50
p__Bacteroidetes|c__Bacteroidia	<0.0001	0.57a	37.14b	37.04b	39.39b		0.00	0.00	13.93	0.00		22.64	63.64	64.79	55.86
p__Bacteroidetes|c__Flavobacteriia	0.0004	0.00a	0.00b	0.00b	0.00b		0.00	0.00	0.00	0.00		17.07	0.00	0.00	0.00
p__Deferribacteres|c__Deferribacteres	0.0168	0a	0a	0b	0.00		0.00	0.00	0.00	0.00		0.00	0.00	7.00	7.36
p__Firmicutes|c__Bacilli	0.0065	4.75a	1.86	0.04b	0.00		0.00	0.00	0.00	0.00		21.64	24.71	47.00	47.64
p__Firmicutes|c__Clostridia	<0.0001	57.79a	20.36b	21.36b	20.14b		20.79	4.50	3.07	8.07		91.29	68.79	51.21	42.50
p__Firmicutes|c__Erysipelotrichi	0.0004	0.00a	0.00a	0.07a	0.39b		0.00	0.00	0.00	0.00		1.50	0.43	0.57	4.00
p__Fusobacteria|c__Fusobacteriia	0.0789	4.50	20.11	17.86	21.50		0.00	0.07	1.86	0.14		51.43	53.93	40.50	40.00
p__Proteobacteria|c__Betaproteobacteria	0.0001	0.00a	0.00a	0.00a	0.39b		0.00	0.00	0.00	0.00		1.07	0.64	1.00	9.07
p__Proteobacteria|c__Deltaproteobacteria	0.4264	0.00	0.00	0.00	0.00		0.00	0.00	0.00	0.00		0.00	0.36	0.00	0.00
p__Proteobacteria|c__Epsilonproteobacteria	0.0031	0.00a	0.93	1.64b	2.18b		0.00	0.00	0.07	0.00		9.93	7.71	44.71	31.50
p__Proteobacteria|c__Gammaproteobacteria	0.0092	12.11a	5.82	3.64	3.07b		0.64	0.00	0.07	0.21		70.14	65.43	46.86	12.57
p__Spirochaetes|c__[Brachyspirae]	0.0042	0.00a	0.00a	0.00	0.00b		0.00	0.00	0.00	0.00		0.00	0.00	14.29	9.79
p__Tenericutes|c__Mollicutes	0.5310	0.00	0.00	0.00	0.00		0.00	0.00	0.00	0.00		0.21	13.57	0.07	0.14
Order
p__Actinobacteria|c__Actinobacteria|o__Actinomycetales	0.0012	0.00a	0.00b	0.00b	0.00b		0.00	0.00	0.00	0.00		0.93	0.43	0.07	0.14
p__Actinobacteria|c__Actinobacteria|o__Bifidobacteriales	0.3163	0.00	0.00	0.00	0.00		0.00	0.00	0.00	0.00		0.07	0.00	0.00	0.29
p__Actinobacteria|c__Coriobacteriia|o__Coriobacteriales	0.0119	0	0.00a	0	0.00b		0.00	0.00	0.00	0.00		0.07	0.00	0.07	0.50
p__Bacteroidetes|c__Bacteroidia|o__Bacteroidales	<0.0001	0.57a	37.14b	37.04b	39.39b		0.00	0.00	13.93	0.00		22.64	63.64	64.79	55.86
p__Bacteroidetes|c__Flavobacteriia|o__Flavobacteriales	0.0004	0.00a	0.00b	0.00b	0.00b		0.00	0.00	0.00	0.00		17.07	0.00	0.00	0.00
p__Deferribacteres|c__Deferribacteres|o__Deferribacterales	0.0182	0.00a	0.00a	0.00b	0.00		0.00	0.00	0.00	0.00		0.00	0.00	7.00	7.36
p__Firmicutes|c__Bacilli|o__Bacillales	<0.0001	0.07a	0.00b	0.00b	0.00b		0.00	0.00	0.00	0.00		1.07	0.00	0.00	0.00
p__Firmicutes|c__Bacilli|o__Gemellales	0.0010	0.00a	0.00b	0.00b	0.00b		0.00	0.00	0.00	0.00		1.29	0.79	0.07	0.00
p__Firmicutes|c__Bacilli|o__Lactobacillales	0.0077	4.18a	1.79	0.04b	0.00		0.00	0.00	0.00	0.00		20.86	24.71	47.00	47.64
p__Firmicutes|c__Bacilli|o__Turicibacterales	0.0439	0	0.00	0.00	0.00		0.00	0.00	0.00	0.00		0.36	0.00	0.00	0.86
p__Firmicutes|c__Clostridia|o__Clostridiales	<0.0001	57.79a	20.36b	21.36b	20.14b		20.79	4.50	3.07	8.07		91.29	68.79	51.21	42.50
p__Firmicutes|c__Erysipelotrichi|o__Erysipelotrichales	0.0004	0.00a	0.00a	0.07a	0.39b		0.00	0.00	0.00	0.00		1.50	0.43	0.57	4.00
p__Fusobacteria|c__Fusobacteriia|o__Fusobacteriales	0.0828	4.50	20.11	17.86	21.50		0.00	0.07	1.86	0.14		51.43	53.93	40.50	40.00
p__Proteobacteria|c__Betaproteobacteria|o__Burkholderiales	0.0001	0.00a	0.00a	0.00a	0.39b		0.00	0.00	0.00	0.00		1.07	0.64	1.00	9.07
p__Proteobacteria|c__Deltaproteobacteria|o__Desulfovibrionales	0.3980	0.00	0.00	0.00	0.00		0.00	0.00	0.00	0.00		0.00	0.36	0.00	0.00
p__Proteobacteria|c__Epsilonproteobacteria|o__Campylobacterales	0.0024	0.00a	0.93	1.64b	2.18b		0.00	0.00	0.07	0.00		9.93	7.71	44.71	31.50
p__Proteobacteria|c__Gammaproteobacteria|o__Aeromonadales	0.0002	0.00a,c	0.21c	3.21b	2.71b,c		0.00	0.00	0.00	0.00		1.86	6.50	32.57	12.57
p__Proteobacteria|c__Gammaproteobacteria|o__Enterobacteriales	0.0001	1.71a	0.25	0.00b	0.11b		0.00	0.00	0.00	0.00		70.14	65.43	31.43	0.79
p__Proteobacteria|c__Gammaproteobacteria|o__Pasteurellales	0.0001	1.36a	0.00b	0.00b	0.00b		0.00	0.00	0.00	0.00		35.57	16.21	1.86	0.07
p__Proteobacteria|c__Gammaproteobacteria|o__Pseudomonadales	0.0012	0.00a	0.00b	0.00b	0.00b		0.00	0.00	0.00	0.00		1.64	0.00	0.07	0.00
p__Spirochaetes|c__[Brachyspirae]|o__[Brachyspirales]	0.0037	0.00a	0.00a	0.00	0.00b		0.00	0.00	0.00	0.00		0.00	0.00	14.29	9.79
p__Tenericutes|c__Mollicutes|o__Anaeroplasmatales	0.3980	0.00	0.00	0.00	0.00		0.00	0.00	0.00	0.00		0.00	0.00	0.00	0.14
p__Tenericutes|c__Mollicutes|o__Mycoplasmatales	0.3163	0.00	0.00	0.00	0.00		0.00	0.00	0.00	0.00		0.21	13.57	0.07	0.00
Family
p__Actinobacteria|c__Actinobacteria|o__Actinomycetales|f__Actinomycetaceae	0.0109	0.00b	0.00	0.00a	0.00a		0.00	0.00	0.00	0.00		0.93	0.36	0.00	0.00
p__Actinobacteria|c__Actinobacteria|o__Actinomycetales|f__Corynebacteriaceae	0.0259	0.00b	0.00a	0.00a	0.00		0.00	0.00	0.00	0.00		0.50	0.00	0.07	0.14
p__Actinobacteria|c__Actinobacteria|o__Actinomycetales|f__Micrococcaceae	0.4139	0.00	0.00	0.00	0.00		0.00	0.00	0.00	0.00		0.00	0.07	0.00	0.00
p__Actinobacteria|c__Actinobacteria|o__Bifidobacteriales|f__Bifidobacteriaceae	0.3493	0.00	0.00	0.00	0.00		0.00	0.00	0.00	0.00		0.07	0.00	0.00	0.29
p__Actinobacteria|c__Coriobacteriia|o__Coriobacteriales|f__Coriobacteriaceae	0.0179	0.00	0.00a	0.00	0.00b		0.00	0.00	0.00	0.00		0.07	0.00	0.07	0.50
p__Bacteroidetes|c__Bacteroidia|o__Bacteroidales|f__Bacteroidaceae	<0.0001	0.14a	33.82b	21.29b	27.21b		0.00	0.00	0.79	0.00		10.64	63.50	50.43	54.29
p__Bacteroidetes|c__Bacteroidia|o__Bacteroidales|f__Porphyromonadaceae	0.4139	0.00	0.00	0.00	0.18		0.00	0.00	0.00	0.00		20.29	4.57	1.36	2.07
p__Bacteroidetes|c__Bacteroidia|o__Bacteroidales|f__Prevotellaceae	0.0001	0.00a,c	0.00c	2.57b	1.25b,c		0.00	0.00	0.00	0.00		0.93	7.43	52.64	22.36
p__Bacteroidetes|c__Bacteroidia|o__Bacteroidales|f__S24-7	0.0629	0.00	0.00	0.00	0.00		0.00	0.00	0.00	0.00		0.00	0.00	0.29	0.71
p__Bacteroidetes|c__Bacteroidia|o__Bacteroidales|f__[Odoribacteraceae]	0.4139	0.00	0.00	0.00	0.00		0.00	0.00	0.00	0.00		0.00	0.00	0.21	0.00
p__Bacteroidetes|c__Bacteroidia|o__Bacteroidales|f__[Paraprevotellaceae]	0.0012	0.00a,c	0.00c	2.43b	2.43b		0.00	0.00	0.00	0.00		2.79	24.29	23.64	19.57
p__Bacteroidetes|c__Flavobacteriia|o__Flavobacteriales|f__Flavobacteriaceae	0.0542	0.00	0.00	0.00	0.00		0.00	0.00	0.00	0.00		16.93	0.00	0.00	0.00
p__Bacteroidetes|c__Flavobacteriia|o__Flavobacteriales|f__[Weeksellaceae]	0.0017	0.00a	0.00b	0.00b	0.00b		0.00	0.00	0.00	0.00		0.21	0.00	0.00	0.00
p__Deferribacteres|c__Deferribacteres|o__Deferribacterales|f__Deferribacteraceae	0.0259	0.00a	0.00a	0.00b	0.00		0.00	0.00	0.00	0.00		0.00	0.00	7.00	7.36
p__Firmicutes|c__Bacilli|o__Bacillales|f__Staphylococcaceae	<0.0001	0.07a	0.00b	0.00b	0.00b		0.00	0.00	0.00	0.00		1.07	0.00	0.00	0.00
p__Firmicutes|c__Bacilli|o__Gemellales|f__Gemellaceae	0.0016	0.00a	0.00b	0.00b	0.00b		0.00	0.00	0.00	0.00		1.29	0.79	0.07	0.00
p__Firmicutes|c__Bacilli|o__Lactobacillales|Other	0.1775	0.00	0.00	0.00	0.00		0.00	0.00	0.00	0.00		0.14	0.00	0.00	0.21
p__Firmicutes|c__Bacilli|o__Lactobacillales|f__Aerococcaceae	0.0667	0.00	0.00	0.00	0.00		0.00	0.00	0.00	0.00		1.71	0.00	0.29	0.00
p__Firmicutes|c__Bacilli|o__Lactobacillales|f__Enterococcaceae	0.0219	0.32a	0.29	0.00b	0.00		0.00	0.00	0.00	0.00		5.93	24.71	0.14	4.29
p__Firmicutes|c__Bacilli|o__Lactobacillales|f__Lactobacillaceae	0.0132	0.00a	0.43b	0	0.00a		0.00	0.00	0.00	0.00		0.64	18.14	47.00	8.21
p__Firmicutes|c__Bacilli|o__Lactobacillales|f__Leuconostocaceae	0.3504	0.00	0.00	0.00	0.00		0.00	0.00	0.00	0.00		0.00	0.00	0.14	0.07
p__Firmicutes|c__Bacilli|o__Lactobacillales|f__Streptococcaceae	0.0132	2.14a	0.00	0.00b	0.00		0.00	0.00	0.00	0.00		20.71	15.21	0.86	34.93
p__Firmicutes|c__Bacilli|o__Turicibacterales|f__Turicibacteraceae	0.0576	0.00	0.00	0.00	0.00		0.00	0.00	0.00	0.00		0.36	0.00	0.00	0.86
p__Firmicutes|c__Clostridia|o__Clostridiales|Other	0.1504	0.00	0.00	0.00	0.00		0.00	0.00	0.00	0.00		0.14	0.00	0.00	0.07
p__Firmicutes|c__Clostridia|o__Clostridiales|f__	<0.0001	1.07a	0.00b	0.07b	0.25b		0.00	0.00	0.00	0.00		8.50	0.86	0.21	1.00
p__Firmicutes|c__Clostridia|o__Clostridiales|f__Clostridiaceae	<0.0001	28.71a	0.14b	1.32b	1.68b		0.14	0.00	0.00	0.00		71.43	6.64	3.64	6.29
p__Firmicutes|c__Clostridia|o__Clostridiales|f__Eubacteriaceae	0.0667	0.00	0.00	0.00	0.00		0.00	0.00	0.00	0.00		0.00	0.00	0.07	0.07
p__Firmicutes|c__Clostridia|o__Clostridiales|f__Lachnospiraceae	0.0521	12.04	4.96	5.96	6.43		0.57	1.14	0.43	2.57		78.50	15.43	15.79	37.36
p__Firmicutes|c__Clostridia|o__Clostridiales|f__Peptococcaceae	0.5353	0.00	0.00	0.00	0.00		0.00	0.00	0.00	0.00		0.50	0.07	0.07	0.29
p__Firmicutes|c__Clostridia|o__Clostridiales|f__Peptostreptococcaceae	<0.0001	0.93a	0.32b	0.00b	0.00b		0.00	0.00	0.00	0.00		25.50	2.43	0.21	0.71
p__Firmicutes|c__Clostridia|o__Clostridiales|f__Ruminococcaceae	0.0017	0.00a	0.00a	0.00a	0.07b		0.00	0.00	0.00	0.00		0.71	0.07	0.50	10.93
p__Firmicutes|c__Clostridia|o__Clostridiales|f__Veillonellaceae	0.0007	0.00b	3.71a	12.46a	4.96		0.00	0.00	0.29	0.00		0.29	66.71	40.43	27.86
p__Firmicutes|c__Clostridia|o__Clostridiales|f__[Mogibacteriaceae]	0.1540	0.00	0	0.00	0.00		0.00	0.00	0.00	0.00		0.00	0.00	0.00	0.07
p__Firmicutes|c__Clostridia|o__Clostridiales|f__[Tissierellaceae]	0.0148	0.00b	0.00	0.00a	0.00a		0.00	0.00	0.00	0.00		4.00	3.71	0.14	0.00
p__Firmicutes|c__Erysipelotrichi|o__Erysipelotrichales|f__Erysipelotrichaceae	0.0007	0.00a	0.00a	0.07a	0.39b		0.00	0.00	0.00	0.00		1.50	0.43	0.57	4.00
p__Fusobacteria|c__Fusobacteriia|o__Fusobacteriales|f__Fusobacteriaceae	0.0907	2.39	20.11	17.86	21.50		0.00	0.07	1.86	0.14		51.43	53.93	40.50	40.00
p__Fusobacteria|c__Fusobacteriia|o__Fusobacteriales|f__Leptotrichiaceae	0.1637	0.00	0.00	0.00	0.00		0.00	0.00	0.00	0.00		5.29	2.14	0.21	0.00
p__Proteobacteria|c__Betaproteobacteria|o__Burkholderiales|f__Alcaligenaceae	<0.0001	0.00a	0.00a	0.00a	0.39b		0.00	0.00	0.00	0.00		0.00	0.64	1.00	9.07
p__Proteobacteria|c__Betaproteobacteria|o__Burkholderiales|f__Comamonadaceae	0.0614	0.00	0.00	0.00	0.00		0.00	0.00	0.00	0.00		0.86	0.14	0.00	0.00
p__Proteobacteria|c__Betaproteobacteria|o__Burkholderiales|f__Oxalobacteraceae	0.5777	0.00	0.00	0.00	0.00		0.00	0.00	0.00	0.00		0.21	0.00	0.07	0.00
p__Proteobacteria|c__Deltaproteobacteria|o__Desulfovibrionales|f__Desulfovibrionaceae	0.4139	0.00	0.00	0.00	0.00		0.00	0.00	0.00	0.00		0.00	0.36	0.00	0.00
p__Proteobacteria|c__Epsilonproteobacteria|o__Campylobacterales|f__Campylobacteraceae	0.0620	0.00	0.32	0.25	0.43		0.00	0.00	0.00	0.00		9.93	3.50	9.36	20.07
p__Proteobacteria|c__Epsilonproteobacteria|o__Campylobacterales|f__Helicobacteraceae	0.0152	0.00b	0.00	0.32a	0.39a		0.00	0.00	0.00	0.00		0.21	6.29	44.64	30.29
p__Proteobacteria|c__Gammaproteobacteria|o__Aeromonadales|f__Aeromonadaceae	0.0542	0.00	0.00	0.00	0.00		0.00	0.00	0.00	0.00		1.79	0.00	0.00	0.00
p__Proteobacteria|c__Gammaproteobacteria|o__Aeromonadales|f__Succinivibrionaceae	0.0001	0.00b	0.21	3.21a	2.71a		0.00	0.00	0.00	0.00		1.86	6.50	32.57	12.57
p__Proteobacteria|c__Gammaproteobacteria|o__Enterobacteriales|f__Enterobacteriaceae	0.0001	1.71b	0.25	0.00a	0.11a		0.00	0.00	0.00	0.00		70.14	65.43	31.43	0.79
p__Proteobacteria|c__Gammaproteobacteria|o__Pasteurellales|f__Pasteurellaceae	0.0002	1.36a	0.00b	0.00b	0.00b		0.00	0.00	0.00	0.00		35.57	16.21	1.86	0.07
p__Proteobacteria|c__Gammaproteobacteria|o__Pseudomonadales|f__Moraxellaceae	0.0017	0.00a	0.00b	0.00b	0.00b		0.00	0.00	0.00	0.00		1.64	0.00	0.07	0.00
p__Proteobacteria|c__Gammaproteobacteria|o__Pseudomonadales|f__Pseudomonadaceae	0.4139	0.00	0.00	0.00	0.00		0.00	0.00	0.00	0.00		0.07	0.00	0.00	0.00
p__Spirochaetes|c__[Brachyspirae]|o__[Brachyspirales]|f__Brachyspiraceae	0.0064	0.00a	0.00a	0.00	0.00b		0.00	0.00	0.00	0.00		0.00	0.00	14.29	9.79
p__Tenericutes|c__Mollicutes|o__Anaeroplasmatales|f__Anaeroplasmataceae	0.4139	0.00	0.00	0.00	0.00		0.00	0.00	0.00	0.00		0.00	0.00	0.00	0.14
p__Tenericutes|c__Mollicutes|o__Mycoplasmatales|f__Mycoplasmataceae	0.3493	0.00	0.00	0.00	0.00		0.00	0.00	0.00	0.00		0.21	13.57	0.07	0.00
Genus
p__Actinobacteria|c__Actinobacteria|o__Actinomycetales|f__Actinomycetaceae|Other	0.4132	0.00	0.00	0.00	0.00		0.00	0.00	0.00	0.00		0.00	0.36	0.00	0.00
p__Actinobacteria|c__Actinobacteria|o__Actinomycetales|f__Actinomycetaceae|g__Actinomyces	0.0025	0.00a	0.00b	0.00b	0.00b		0.00	0.00	0.00	0.00		0.79	0.00	0.00	0.00
p__Actinobacteria|c__Actinobacteria|o__Actinomycetales|f__Actinomycetaceae|g__Arcanobacterium	0.1708	0.00	0.00	0.00	0.00		0.00	0.00	0.00	0.00		0.50	0.00	0.00	0.00
p__Actinobacteria|c__Actinobacteria|o__Actinomycetales|f__Corynebacteriaceae|g__Corynebacterium	0.0303	0.00b	0.00a	0.00a	0.00		0.00	0.00	0.00	0.00		0.50	0.00	0.07	0.14
p__Actinobacteria|c__Actinobacteria|o__Actinomycetales|f__Micrococcaceae|g__Nesterenkonia	0.4132	0.00	0.00	0.00	0.00		0.00	0.00	0.00	0.00		0.00	0.07	0.00	0.00
p__Actinobacteria|c__Actinobacteria|o__Bifidobacteriales|f__Bifidobacteriaceae|g__Bifidobacterium	0.3748	0.00	0.00	0.00	0.00		0.00	0.00	0.00	0.00		0.07	0.00	0.00	0.29
p__Actinobacteria|c__Coriobacteriia|o__Coriobacteriales|f__Coriobacteriaceae|g__Collinsella	0.0199	0.00	0.00a	0.00	0.00b		0.00	0.00	0.00	0.00		0.07	0.00	0.07	0.50
p__Actinobacteria|c__Coriobacteriia|o__Coriobacteriales|f__Coriobacteriaceae|g__Slackia	0.4132	0.00	0.00	0.00	0.00		0.00	0.00	0.00	0.00		0.00	0.00	0.00	0.14
p__Bacteroidetes|c__Bacteroidia|o__Bacteroidales|f__Bacteroidaceae|Other	0.4132	0.00	0.00	0.00	0.00		0.00	0.00	0.00	0.00		0.00	0.00	0.00	0.07
p__Bacteroidetes|c__Bacteroidia|o__Bacteroidales|f__Bacteroidaceae|g__5-7N15	0.0199	0.00a	0.00a	0.00a	0.00b		0.00	0.00	0.00	0.00		0.00	0.00	0.00	0.71
p__Bacteroidetes|c__Bacteroidia|o__Bacteroidales|f__Bacteroidaceae|g__Bacteroides	<0.0001	0.14a	33.82b	21.29b	27.11b		0.00	0.00	0.79	0.00		10.64	63.50	50.43	54.29
p__Bacteroidetes|c__Bacteroidia|o__Bacteroidales|f__Porphyromonadaceae|g__Parabacteroides	0.1997	0.00	0.00	0.00	0.18		0.00	0.00	0.00	0.00		1.36	4.21	1.36	2.07
p__Bacteroidetes|c__Bacteroidia|o__Bacteroidales|f__Porphyromonadaceae|g__Porphyromonas	0.0079	0.00b	0.00	0.00a	0.00a		0.00	0.00	0.00	0.00		19.64	3.86	0.21	0.00
p__Bacteroidetes|c__Bacteroidia|o__Bacteroidales|f__Porphyromonadaceae|g__Tannerella	0.4132	0.00	0.00	0.00	0.00		0.00	0.00	0.00	0.00		0.00	0.14	0.00	0.00
p__Bacteroidetes|c__Bacteroidia|o__Bacteroidales|f__Prevotellaceae|g__Prevotella	0.0001	0.00a,c	0.00c	2.57b	1.25b		0.00	0.00	0.00	0.00		0.93	7.43	52.64	22.36
p__Bacteroidetes|c__Bacteroidia|o__Bacteroidales|f__S24-7|g__	0.0783	0.00	0.00	0.00	0.00		0.00	0.00	0.00	0.00		0.00	0.00	0.29	0.71
p__Bacteroidetes|c__Bacteroidia|o__Bacteroidales|f__[Odoribacteraceae]|g__Odoribacter	0.4132	0.00	0.00	0.00	0.00		0.00	0.00	0.00	0.00		0.00	0.00	0.21	0.00
p__Bacteroidetes|c__Bacteroidia|o__Bacteroidales|f__[Paraprevotellaceae]|g__	0.0012	0.00a	0.00a	0.00	0.00b		0.00	0.00	0.00	0.00		0.00	0.00	7.00	9.36
p__Bacteroidetes|c__Bacteroidia|o__Bacteroidales|f__[Paraprevotellaceae]|g__Paraprevotella	0.0631	0.00	0.00	0.00	0.00		0.00	0.00	0.00	0.00		0.00	0.00	0.07	2.71
p__Bacteroidetes|c__Bacteroidia|o__Bacteroidales|f__[Paraprevotellaceae]|g__[Prevotella]	0.0079	0.00a	0.00a	1.50b	0.00		0.00	0.00	0.00	0.00		2.79	24.29	23.00	17.79
p__Bacteroidetes|c__Flavobacteriia|o__Flavobacteriales|f__Flavobacteriaceae|g__	0.4132	0.00	0.00	0.00	0.00		0.00	0.00	0.00	0.00		0.29	0.00	0.00	0.00
p__Bacteroidetes|c__Flavobacteriia|o__Flavobacteriales|f__Flavobacteriaceae|g__Capnocytophaga	0.4132	0.00	0.00	0.00	0.00		0.00	0.00	0.00	0.00		0.07	0.00	0.00	0.00
p__Bacteroidetes|c__Flavobacteriia|o__Flavobacteriales|f__Flavobacteriaceae|g__Myroides	0.1708	0.00	0.00	0.00	0.00		0.00	0.00	0.00	0.00		16.86	0.00	0.00	0.00
p__Bacteroidetes|c__Flavobacteriia|o__Flavobacteriales|f__[Weeksellaceae]|g__	0.0079	0.00a	0.00b	0.00b	0.00b		0.00	0.00	0.00	0.00		0.21	0.00	0.00	0.00
p__Bacteroidetes|c__Flavobacteriia|o__Flavobacteriales|f__[Weeksellaceae]|g__Weeksella	0.4132	0.00	0.00	0.00	0.00		0.00	0.00	0.00	0.00		0.14	0.00	0.00	0.00
p__Deferribacteres|c__Deferribacteres|o__Deferribacterales|f__Deferribacteraceae|g__Mucispirillum	0.0306	0.00b	0.00b	0.00a	0.00		0.00	0.00	0.00	0.00		0.00	0.00	7.00	7.36
p__Firmicutes|c__Bacilli|o__Bacillales|f__Staphylococcaceae|g__Staphylococcus	<0.0001	0.07a	0.00b	0.00b	0.00b		0.00	0.00	0.00	0.00		1.07	0.00	0.00	0.00
p__Firmicutes|c__Bacilli|o__Gemellales|f__Gemellaceae|g__Gemella	0.0024	0.00a	0.00b	0.00b	0.00b		0.00	0.00	0.00	0.00		1.29	0.79	0.07	0.00
p__Firmicutes|c__Bacilli|o__Lactobacillales|Other|Other	0.1997	0.00	0.00	0.00	0.00		0.00	0.00	0.00	0.00		0.14	0.00	0.00	0.21
p__Firmicutes|c__Bacilli|o__Lactobacillales|f__Aerococcaceae|g__Aerococcus	0.0821	0.00	0.00	0.00	0.00		0.00	0.00	0.00	0.00		0.64	0.00	0.29	0.00
p__Firmicutes|c__Bacilli|o__Lactobacillales|f__Aerococcaceae|g__Facklamia	0.1708	0.00	0.00	0.00	0.00		0.00	0.00	0.00	0.00		1.36	0.00	0.00	0.00
p__Firmicutes|c__Bacilli|o__Lactobacillales|f__Enterococcaceae|Other	0.4132	0.00	0.00	0.00	0.00		0.00	0.00	0.00	0.00		0.00	0.07	0.00	0.00
p__Firmicutes|c__Bacilli|o__Lactobacillales|f__Enterococcaceae|g__Enterococcus	0.0824	0.07	0.29	0.00	0.00		0.00	0.00	0.00	0.00		2.36	24.57	0.14	4.29
p__Firmicutes|c__Bacilli|o__Lactobacillales|f__Enterococcaceae|g__Vagococcus	0.0015	0.04a	0	0.00b	0.00b		0.00	0.00	0.00	0.00		4.50	0.14	0.00	0.00
p__Firmicutes|c__Bacilli|o__Lactobacillales|f__Lactobacillaceae|g__Lactobacillus	0.6031	0.00	0.00	0.00	0.00		0.00	0.00	0.00	0.00		0.64	17.57	47.00	8.21
p__Firmicutes|c__Bacilli|o__Lactobacillales|f__Lactobacillaceae|g__Pediococcus	<0.0001	0.00a	0.11b	0.00a	0.00a		0.00	0.00	0.00	0.00		0.00	11.57	0.00	0.00
p__Firmicutes|c__Bacilli|o__Lactobacillales|f__Leuconostocaceae|g__	0.3802	0.00	0.00	0.00	0.00		0.00	0.00	0.00	0.00		0.00	0.00	0.14	0.07
p__Firmicutes|c__Bacilli|o__Lactobacillales|f__Streptococcaceae|g__Streptococcus	0.0176	2.14a	0.00	0.00b	0.00		0.00	0.00	0.00	0.00		20.71	15.21	0.86	34.93
p__Firmicutes|c__Bacilli|o__Turicibacterales|f__Turicibacteraceae|g__Turicibacter	0.0681	0.00	0.00	0.00	0.00		0.00	0.00	0.00	0.00		0.36	0.00	0.00	0.86
p__Firmicutes|c__Clostridia|o__Clostridiales|Other|Other	0.1708	0.00	0.00	0.00	0.00		0.00	0.00	0.00	0.00		0.14	0.00	0.00	0.07
p__Firmicutes|c__Clostridia|o__Clostridiales|f__|g__	<0.0001	1.07a	0.00b	0.07b	0.25b		0.00	0.00	0.00	0.00		8.50	0.86	0.21	1.00
p__Firmicutes|c__Clostridia|o__Clostridiales|f__Clostridiaceae|Other	0.0001	0.14a	0.00b	0.00b	0.00b		0.00	0.00	0.00	0.00		0.79	0.36	0.14	0.36
p__Firmicutes|c__Clostridia|o__Clostridiales|f__Clostridiaceae|g__	<0.0001	7.29a	0.00b	0.04b	0.14b		0.00	0.00	0.00	0.00		36.93	3.43	0.43	0.86
p__Firmicutes|c__Clostridia|o__Clostridiales|f__Clostridiaceae|g__Candidatus Arthromitus	0.4132	0.00	0.00	0.00	0.00		0.00	0.00	0.00	0.00		0.00	0.00	0.00	0.64
p__Firmicutes|c__Clostridia|o__Clostridiales|f__Clostridiaceae|g__Clostridium	<0.0001	10.57a	0.14b	1.18b	1.46b		0.14	0.00	0.00	0.00		46.29	5.14	3.07	5.36
p__Firmicutes|c__Clostridia|o__Clostridiales|f__Clostridiaceae|g__SMB53	0.1708	0.00	0.00	0.00	0.00		0.00	0.00	0.00	0.00		0.36	0.00	0.00	0.00
p__Firmicutes|c__Clostridia|o__Clostridiales|f__Eubacteriaceae|g__Pseudoramibacter_Eubacterium	0.0821	0.00	0.00	0.00	0.00		0.00	0.00	0.00	0.00		0.00	0.00	0.07	0.07
p__Firmicutes|c__Clostridia|o__Clostridiales|f__Lachnospiraceae|Other	0.0585	0.00	0.00	0.00	0.00		0.00	0.00	0.00	0.00		2.00	0.07	0.07	0.36
p__Firmicutes|c__Clostridia|o__Clostridiales|f__Lachnospiraceae|g__	0.1049	1.07	0.50	0.46	0.71		0.00	0.00	0.00	0.07		24.36	1.86	2.14	2.79
p__Firmicutes|c__Clostridia|o__Clostridiales|f__Lachnospiraceae|g__Blautia	0.0001	0.00b	0.00a	0.00	1.11b		0.00	0.00	0.00	0.00		0.79	0.07	3.36	4.71
p__Firmicutes|c__Clostridia|o__Clostridiales|f__Lachnospiraceae|g__Coprococcus	0.0268	0.00	0.00a	0.00b	0.00		0.00	0.00	0.00	0.00		0.07	0.36	0.00	0.14
p__Firmicutes|c__Clostridia|o__Clostridiales|f__Lachnospiraceae|g__Dorea	0.0196	0.29	0.11a	0.57	1.75b		0.00	0.00	0.00	0.00		53.93	4.86	3.64	37.14
p__Firmicutes|c__Clostridia|o__Clostridiales|f__Lachnospiraceae|g__Epulopiscium	<0.0001	1.36a	0.00b	0.00b	0.00b		0.00	0.00	0.00	0.00		63.14	0.00	0.00	3.00
p__Firmicutes|c__Clostridia|o__Clostridiales|f__Lachnospiraceae|g__Roseburia	0.1997	0.00	0.00	0.00	0.00		0.00	0.00	0.00	0.00		47.86	0.07	0.00	2.43
p__Firmicutes|c__Clostridia|o__Clostridiales|f__Lachnospiraceae|g__[Ruminococcus]	0.0045	0.00a	3.64b	3.43b	2.14		0.00	0.79	0.14	0.00		22.36	13.71	11.14	9.21
p__Firmicutes|c__Clostridia|o__Clostridiales|f__Peptococcaceae|g__Peptococcus	0.5399	0.00	0.00	0.00	0.00		0.00	0.00	0.00	0.00		0.50	0.07	0.07	0.29
p__Firmicutes|c__Clostridia|o__Clostridiales|f__Peptostreptococcaceae|g__	0.0001	0.57a	0.32	0.00b	0.00b		0.00	0.00	0.00	0.00		25.50	2.43	0.21	0.71
p__Firmicutes|c__Clostridia|o__Clostridiales|f__Peptostreptococcaceae|g__Peptostreptococcus	0.0025	0.00a	0.00b	0.00b	0.00b		0.00	0.00	0.00	0.00		1.64	0.00	0.00	0.00
p__Firmicutes|c__Clostridia|o__Clostridiales|f__Ruminococcaceae|g__	0.0100	0.00	0.00a	0.00	0.00b		0.00	0.00	0.00	0.00		0.50	0.00	0.50	1.29
p__Firmicutes|c__Clostridia|o__Clostridiales|f__Ruminococcaceae|g__Faecalibacterium	0.0196	0.00	0.00a	0.00	0.00b		0.00	0.00	0.00	0.00		0.36	0.00	0.50	10.21
p__Firmicutes|c__Clostridia|o__Clostridiales|f__Ruminococcaceae|g__Oscillospira	0.1708	0.00	0.00	0.00	0.00		0.00	0.00	0.00	0.00		0.00	0.00	0.00	0.07
p__Firmicutes|c__Clostridia|o__Clostridiales|f__Ruminococcaceae|g__Ruminococcus	0.4132	0.00	0.00	0.00	0.00		0.00	0.00	0.00	0.00		0.00	0.07	0.00	0.00
p__Firmicutes|c__Clostridia|o__Clostridiales|f__Veillonellaceae|g__Megamonas	0.0012	0.00a	3.68b	12.25b	4.46		0.00	0.00	0.07	0.00		0.29	65.64	40.43	27.86
p__Firmicutes|c__Clostridia|o__Clostridiales|f__Veillonellaceae|g__Megasphaera	0.0052	0.00a	0.00a	0.00b	0.00a		0.00	0.00	0.00	0.00		0.00	1.00	0.79	0.07
p__Firmicutes|c__Clostridia|o__Clostridiales|f__Veillonellaceae|g__Phascolarctobacterium	0.0576	0.00	0.00	0.00	0.00		0.00	0.00	0.00	0.00		0.00	0.43	1.00	1.21
p__Firmicutes|c__Clostridia|o__Clostridiales|f__[Mogibacteriaceae]|g__	0.1708	0.00	0.00	0.00	0.00		0.00	0.00	0.00	0.00		0.00	0.00	0.00	0.07
p__Firmicutes|c__Clostridia|o__Clostridiales|f__[Tissierellaceae]|g__Anaerococcus	0.0025	0.00a	0.00b	0.00b	0.00b		0.00	0.00	0.00	0.00		4.00	0.00	0.00	0.00
p__Firmicutes|c__Clostridia|o__Clostridiales|f__[Tissierellaceae]|g__Finegoldia	0.4132	0.00	0.00	0.00	0.00		0.00	0.00	0.00	0.00		0.21	0.00	0.00	0.00
p__Firmicutes|c__Clostridia|o__Clostridiales|f__[Tissierellaceae]|g__Helcococcus	0.0199	0.00a	0.00b	0.00b	0.00b		0.00	0.00	0.00	0.00		0.50	0.00	0.00	0.00
p__Firmicutes|c__Clostridia|o__Clostridiales|f__[Tissierellaceae]|g__Parvimonas	0.3697	0.00	0.00	0.00	0.00		0.00	0.00	0.00	0.00		1.43	3.71	0.14	0.00
p__Firmicutes|c__Erysipelotrichi|o__Erysipelotrichales|f__Erysipelotrichaceae|g__	0.1607	0.00	0.00	0.00	0.00		0.00	0.00	0.00	0.00		0.50	0.43	0.57	0.43
p__Firmicutes|c__Erysipelotrichi|o__Erysipelotrichales|f__Erysipelotrichaceae|g__Allobaculum	0.0783	0.00	0.00	0.00	0.00		0.00	0.00	0.00	0.00		0.79	0.00	0.29	1.21
p__Firmicutes|c__Erysipelotrichi|o__Erysipelotrichales|f__Erysipelotrichaceae|g__Catenibacterium	0.1249	0.00	0.00	0.00	0.00		0.00	0.00	0.00	0.00		0.07	0.00	0.07	1.64
p__Firmicutes|c__Erysipelotrichi|o__Erysipelotrichales|f__Erysipelotrichaceae|g__[Eubacterium]	0.0183	0.00a	0.00a	0.00a	0.04b		0.00	0.00	0.00	0.00		1.50	0.29	0.14	1.43
p__Fusobacteria|c__Fusobacteriia|o__Fusobacteriales|f__Fusobacteriaceae|Other	0.1271	0.00	0.00	0.00	0.00		0.00	0.00	0.00	0.00		0.00	0.00	0.07	0.07
p__Fusobacteria|c__Fusobacteriia|o__Fusobacteriales|f__Fusobacteriaceae|g__Cetobacterium	0.0199	0.00a	0.00b	0.00b	0.00b		0.00	0.00	0.00	0.00		0.07	0.00	0.00	0.00
p__Fusobacteria|c__Fusobacteriia|o__Fusobacteriales|f__Fusobacteriaceae|g__Fusobacterium	0.1066	2.39	20.11	17.86	21.50		0.00	0.07	1.79	0.14		51.43	53.93	40.43	40.00
p__Fusobacteria|c__Fusobacteriia|o__Fusobacteriales|f__Leptotrichiaceae|g__	0.2243	0.00	0.00	0.00	0.00		0.00	0.00	0.00	0.00		5.00	0.07	0.14	0.00
p__Fusobacteria|c__Fusobacteriia|o__Fusobacteriales|f__Leptotrichiaceae|g__Sneathia	0.5890	0.00	0.00	0.00	0.00		0.00	0.00	0.00	0.00		0.29	2.07	0.07	0.00
p__Proteobacteria|c__Betaproteobacteria|o__Burkholderiales|f__Alcaligenaceae|g__Sutterella	<0.0001	0.00a	0.00a	0.00a	0.39b		0.00	0.00	0.00	0.00		0.00	0.64	1.00	9.07
p__Proteobacteria|c__Betaproteobacteria|o__Burkholderiales|f__Comamonadaceae|g__Comamonas	0.4132	0.00	0.00	0.00	0.00		0.00	0.00	0.00	0.00		0.00	0.14	0.00	0.00
p__Proteobacteria|c__Betaproteobacteria|o__Burkholderiales|f__Comamonadaceae|g__Delftia	0.0199	0.00a	0.00b	0.00b	0.00b		0.00	0.00	0.00	0.00		0.86	0.00	0.00	0.00
p__Proteobacteria|c__Betaproteobacteria|o__Burkholderiales|f__Oxalobacteraceae|g__Ralstonia	0.5885	0.00	0.00	0.00	0.00		0.00	0.00	0.00	0.00		0.21	0.00	0.07	0.00
p__Proteobacteria|c__Deltaproteobacteria|o__Desulfovibrionales|f__Desulfovibrionaceae|g__Bilophila	0.4132	0.00	0.00	0.00	0.00		0.00	0.00	0.00	0.00		0.00	0.36	0.00	0.00
p__Proteobacteria|c__Epsilonproteobacteria|o__Campylobacterales|f__Campylobacteraceae|g__Campylobacter	0.0766	0.00	0.32	0.25	0.43		0.00	0.00	0.00	0.00		9.93	3.50	9.36	20.07
p__Proteobacteria|c__Epsilonproteobacteria|o__Campylobacterales|f__Helicobacteraceae|Other	0.1997	0.00	0.00	0.00	0.00		0.00	0.00	0.00	0.00		0.00	0.93	6.00	4.14
p__Proteobacteria|c__Epsilonproteobacteria|o__Campylobacterales|f__Helicobacteraceae|g__	0.0515	0.00	0.00	0.00	0.07		0.00	0.00	0.00	0.00		0.07	3.71	10.07	7.64
p__Proteobacteria|c__Epsilonproteobacteria|o__Campylobacterales|f__Helicobacteraceae|g__Helicobacter	0.0196	0.00a	0.00	0.32b	0.21		0.00	0.00	0.00	0.00		0.14	5.50	36.29	18.50
p__Proteobacteria|c__Gammaproteobacteria|o__Aeromonadales|f__Aeromonadaceae|g__	0.0631	0.00	0.00	0.00	0.00		0.00	0.00	0.00	0.00		1.79	0.00	0.00	0.00
p__Proteobacteria|c__Gammaproteobacteria|o__Aeromonadales|f__Succinivibrionaceae|Other	0.4132	0.00	0.00	0.00	0.00		0.00	0.00	0.00	0.00		0.00	0.00	0.00	0.07
p__Proteobacteria|c__Gammaproteobacteria|o__Aeromonadales|f__Succinivibrionaceae|g__	0.0100	0.00a	0.00	0.14b	0.04		0.00	0.00	0.00	0.00		0.07	6.21	0.50	0.86
p__Proteobacteria|c__Gammaproteobacteria|o__Aeromonadales|f__Succinivibrionaceae|g__Anaerobiospirillum	0.0002	0.00a	0.04a,c	2.86b,c	2.68c		0.00	0.00	0.00	0.00		1.86	6.50	32.14	12.57
p__Proteobacteria|c__Gammaproteobacteria|o__Aeromonadales|f__Succinivibrionaceae|g__Succinivibrio	0.3259	0.00	0.00	0.00	0.00		0.00	0.00	0.00	0.00		0.00	0.43	0.36	0.71
p__Proteobacteria|c__Gammaproteobacteria|o__Enterobacteriales|f__Enterobacteriaceae|g__	0.0003	0.79a	0.25	0.00b	0.07b		0.00	0.00	0.00	0.00		70.14	65.43	31.43	0.79
p__Proteobacteria|c__Gammaproteobacteria|o__Enterobacteriales|f__Enterobacteriaceae|g__Klebsiella	0.0199	0.00a	0.00b	0.00b	0.00b		0.00	0.00	0.00	0.00		0.14	0.00	0.00	0.00
p__Proteobacteria|c__Gammaproteobacteria|o__Enterobacteriales|f__Enterobacteriaceae|g__Morganella	0.4132	0.00	0.00	0.00	0.00		0.00	0.00	0.00	0.00		0.21	0.00	0.00	0.00
p__Proteobacteria|c__Gammaproteobacteria|o__Enterobacteriales|f__Enterobacteriaceae|g__Proteus	0.0199	0.00a	0.00b	0.00b	0.00b		0.00	0.00	0.00	0.00		9.57	0.00	0.00	0.00
p__Proteobacteria|c__Gammaproteobacteria|o__Enterobacteriales|f__Enterobacteriaceae|g__Providencia	0.1984	0.00	0.00	0.00	0.00		0.00	0.00	0.00	0.00		0.29	0.00	0.00	0.14
p__Proteobacteria|c__Gammaproteobacteria|o__Pasteurellales|f__Pasteurellaceae|Other	0.0631	0.00	0.00	0.00	0.00		0.00	0.00	0.00	0.00		0.71	2.29	0.36	0.00
p__Proteobacteria|c__Gammaproteobacteria|o__Pasteurellales|f__Pasteurellaceae|g__	0.0003	0.71a	0.00b	0.00b	0.00b		0.00	0.00	0.00	0.00		17.29	13.64	1.50	0.07
p__Proteobacteria|c__Gammaproteobacteria|o__Pasteurellales|f__Pasteurellaceae|g__Aggregatibacter	0.0007	0.07a	0.00b	0.00b	0.00b		0.00	0.00	0.00	0.00		0.50	0.29	0.00	0.00
p__Proteobacteria|c__Gammaproteobacteria|o__Pasteurellales|f__Pasteurellaceae|g__Pasteurella	0.0025	0.00a	0.00b	0.00b	0.00b		0.00	0.00	0.00	0.00		17.71	0.00	0.00	0.00
p__Proteobacteria|c__Gammaproteobacteria|o__Pseudomonadales|f__Moraxellaceae|g__	0.0199	0.00a	0.00b	0.00b	0.00b		0.00	0.00	0.00	0.00		1.64	0.00	0.07	0.00
p__Proteobacteria|c__Gammaproteobacteria|o__Pseudomonadales|f__Moraxellaceae|g__Acinetobacter	0.1708	0.00	0.00	0.00	0.00		0.00	0.00	0.00	0.00		0.21	0.00	0.00	0.00
p__Proteobacteria|c__Gammaproteobacteria|o__Pseudomonadales|f__Moraxellaceae|g__Moraxella	0.4132	0.00	0.00	0.00	0.00		0.00	0.00	0.00	0.00		0.50	0.00	0.00	0.00
p__Proteobacteria|c__Gammaproteobacteria|o__Pseudomonadales|f__Pseudomonadaceae|g__Pseudomonas	0.4132	0.00	0.00	0.00	0.00		0.00	0.00	0.00	0.00		0.07	0.00	0.00	0.00
p__Spirochaetes|c__[Brachyspirae]|o__[Brachyspirales]|f__Brachyspiraceae|g__Brachyspira	0.0081	0.00a	0.00a	0.00	0.00b		0.00	0.00	0.00	0.00		0.00	0.00	14.29	9.79
p__Tenericutes|c__Mollicutes|o__Anaeroplasmatales|f__Anaeroplasmataceae|g__Anaeroplasma	0.4132	0.00	0.00	0.00	0.00		0.00	0.00	0.00	0.00		0.00	0.00	0.00	0.14
p__Tenericutes|c__Mollicutes|o__Mycoplasmatales|f__Mycoplasmataceae|g__Mycoplasma	0.3748	0.00	0.00	0.00	0.00		0.00	0.00	0.00	0.00		0.21	13.57	0.07	0.00
Species
p__Actinobacteria|c__Actinobacteria|o__Actinomycetales|f__Actinomycetaceae|Other|Other	0.4227	0.00	0.00	0.00	0.00		0.00	0.00	0.00	0.00		0.00	0.36	0.00	0.00
p__Actinobacteria|c__Actinobacteria|o__Actinomycetales|f__Actinomycetaceae|g__Actinomyces|s__	0.0085	0.00a	0.00b	0.00b	0.00b		0.00	0.00	0.00	0.00		0.36	0.00	0.00	0.00
p__Actinobacteria|c__Actinobacteria|o__Actinomycetales|f__Actinomycetaceae|g__Actinomyces|s__europaeus	0.1847	0.00	0.00	0.00	0.00		0.00	0.00	0.00	0.00		0.79	0.00	0.00	0.00
p__Actinobacteria|c__Actinobacteria|o__Actinomycetales|f__Actinomycetaceae|g__Arcanobacterium|s__	0.1847	0.00	0.00	0.00	0.00		0.00	0.00	0.00	0.00		0.50	0.00	0.00	0.00
p__Actinobacteria|c__Actinobacteria|o__Actinomycetales|f__Corynebacteriaceae|g__Corynebacterium|s__	0.0326	0.00a	0.00b	0.00b	0.00		0.00	0.00	0.00	0.00		0.50	0.00	0.07	0.14
p__Actinobacteria|c__Actinobacteria|o__Actinomycetales|f__Micrococcaceae|g__Nesterenkonia|s__	0.4227	0.00	0.00	0.00	0.00		0.00	0.00	0.00	0.00		0.00	0.07	0.00	0.00
p__Actinobacteria|c__Actinobacteria|o__Bifidobacteriales|f__Bifidobacteriaceae|g__Bifidobacterium|s__	0.3918	0.00	0.00	0.00	0.00		0.00	0.00	0.00	0.00		0.07	0.00	0.00	0.29
p__Actinobacteria|c__Coriobacteriia|o__Coriobacteriales|f__Coriobacteriaceae|g__Collinsella|s__stercoris	0.0221	0.00	0.00a	0.00	0.00b		0.00	0.00	0.00	0.00		0.07	0.00	0.07	0.50
p__Actinobacteria|c__Coriobacteriia|o__Coriobacteriales|f__Coriobacteriaceae|g__Slackia|s__	0.4227	0.00	0.00	0.00	0.00		0.00	0.00	0.00	0.00		0.00	0.00	0.00	0.14
p__Bacteroidetes|c__Bacteroidia|o__Bacteroidales|f__Bacteroidaceae|Other|Other	0.4227	0.00	0.00	0.00	0.00		0.00	0.00	0.00	0.00		0.00	0.00	0.00	0.07
p__Bacteroidetes|c__Bacteroidia|o__Bacteroidales|f__Bacteroidaceae|g__5-7N15|s__	0.0221	0.00a	0.00a	0.00a	0.00b		0.00	0.00	0.00	0.00		0.00	0.00	0.00	0.71
p__Bacteroidetes|c__Bacteroidia|o__Bacteroidales|f__Bacteroidaceae|g__Bacteroides|Other	0.4227	0.00	0.00	0.00	0.00		0.00	0.00	0.00	0.00		0.00	0.14	0.00	0.00
p__Bacteroidetes|c__Bacteroidia|o__Bacteroidales|f__Bacteroidaceae|g__Bacteroides|s__	<0.0001	0.07a	10.21b	17.25b	22.96b		0.00	0.00	0.57	0.00		10.64	52.86	49.29	45.57
p__Bacteroidetes|c__Bacteroidia|o__Bacteroidales|f__Bacteroidaceae|g__Bacteroides|s__coprophilus	0.1865	0.00	0.00	0.04	0.11		0.00	0.00	0.00	0.00		0.14	58.21	13.93	25.93
p__Bacteroidetes|c__Bacteroidia|o__Bacteroidales|f__Bacteroidaceae|g__Bacteroides|s__eggerthii	0.8031	0.00	0.00	0.00	0.00		0.00	0.00	0.00	0.00		0.00	0.07	0.07	0.14
p__Bacteroidetes|c__Bacteroidia|o__Bacteroidales|f__Bacteroidaceae|g__Bacteroides|s__fragilis	<0.0001	0.00a	2.64b	0.00a	0.00a		0.00	0.00	0.00	0.00		0.36	44.36	5.57	8.57
p__Bacteroidetes|c__Bacteroidia|o__Bacteroidales|f__Bacteroidaceae|g__Bacteroides|s__plebeius	0.0659	0.00	0.00	0.14	0.32		0.00	0.00	0.00	0.00		0.07	7.21	12.86	5.29
p__Bacteroidetes|c__Bacteroidia|o__Bacteroidales|f__Bacteroidaceae|g__Bacteroides|s__uniformis	0.6845	0.00	0.00	0.00	0.00		0.00	0.00	0.00	0.00		0.00	0.29	0.71	0.86
p__Bacteroidetes|c__Bacteroidia|o__Bacteroidales|f__Porphyromonadaceae|g__Parabacteroides|s__	0.2026	0.00	0.00	0.00	0.14		0.00	0.00	0.00	0.00		1.36	4.21	1.36	2.07
p__Bacteroidetes|c__Bacteroidia|o__Bacteroidales|f__Porphyromonadaceae|g__Parabacteroides|s__distasonis	0.2117	0.00	0.00	0.00	0.00		0.00	0.00	0.00	0.00		0.00	0.00	0.29	0.07
p__Bacteroidetes|c__Bacteroidia|o__Bacteroidales|f__Porphyromonadaceae|g__Porphyromonas|s__	0.0085	0.00a	0.00	0.00b	0.00b		0.00	0.00	0.00	0.00		19.50	3.86	0.21	0.00
p__Bacteroidetes|c__Bacteroidia|o__Bacteroidales|f__Porphyromonadaceae|g__Porphyromonas|s__endodontalis	0.1847	0.00	0.00	0.00	0.00		0.00	0.00	0.00	0.00		0.14	0.00	0.00	0.00
p__Bacteroidetes|c__Bacteroidia|o__Bacteroidales|f__Porphyromonadaceae|g__Tannerella|s__	0.4227	0.00	0.00	0.00	0.00		0.00	0.00	0.00	0.00		0.00	0.14	0.00	0.00
p__Bacteroidetes|c__Bacteroidia|o__Bacteroidales|f__Prevotellaceae|g__Prevotella|s__copri	0.0001	0.00a	0.00a,c	2.57b	1.25b		0.00	0.00	0.00	0.00		0.93	7.43	52.64	22.36
p__Bacteroidetes|c__Bacteroidia|o__Bacteroidales|f__S24-7|g__|s__	0.0827	0.00	0.00	0.00	0.00		0.00	0.00	0.00	0.00		0.00	0.00	0.29	0.71
p__Bacteroidetes|c__Bacteroidia|o__Bacteroidales|f__[Odoribacteraceae]|g__Odoribacter|s__	0.4227	0.00	0.00	0.00	0.00		0.00	0.00	0.00	0.00		0.00	0.00	0.21	0.00
p__Bacteroidetes|c__Bacteroidia|o__Bacteroidales|f__[Paraprevotellaceae]|g__|s__	0.0012	0.00a	0.00a	0.00	0.00b		0.00	0.00	0.00	0.00		0.00	0.00	7.00	9.36
p__Bacteroidetes|c__Bacteroidia|o__Bacteroidales|f__[Paraprevotellaceae]|g__Paraprevotella|s__	0.0659	0.00	0.00	0.00	0.00		0.00	0.00	0.00	0.00		0.00	0.00	0.07	2.71
p__Bacteroidetes|c__Bacteroidia|o__Bacteroidales|f__[Paraprevotellaceae]|g__[Prevotella]|s__	0.0085	0.00a	0.00a	1.50b	0.00		0.00	0.00	0.00	0.00		2.79	24.29	23.00	17.79
p__Bacteroidetes|c__Flavobacteriia|o__Flavobacteriales|f__Flavobacteriaceae|g__|s__	0.4227	0.00	0.00	0.00	0.00		0.00	0.00	0.00	0.00		0.29	0.00	0.00	0.00
p__Bacteroidetes|c__Flavobacteriia|o__Flavobacteriales|f__Flavobacteriaceae|g__Capnocytophaga|s__	0.4227	0.00	0.00	0.00	0.00		0.00	0.00	0.00	0.00		0.07	0.00	0.00	0.00
p__Bacteroidetes|c__Flavobacteriia|o__Flavobacteriales|f__Flavobacteriaceae|g__Myroides|s__	0.4227	0.00	0.00	0.00	0.00		0.00	0.00	0.00	0.00		0.07	0.00	0.00	0.00
p__Bacteroidetes|c__Flavobacteriia|o__Flavobacteriales|f__Flavobacteriaceae|g__Myroides|s__odoratimimus	0.1847	0.00	0.00	0.00	0.00		0.00	0.00	0.00	0.00		16.79	0.00	0.00	0.00
p__Bacteroidetes|c__Flavobacteriia|o__Flavobacteriales|f__[Weeksellaceae]|g__|s__	0.0085	0.00a	0.00b	0.00b	0.00b		0.00	0.00	0.00	0.00		0.21	0.00	0.00	0.00
p__Bacteroidetes|c__Flavobacteriia|o__Flavobacteriales|f__[Weeksellaceae]|g__Weeksella|s__	0.4227	0.00	0.00	0.00	0.00		0.00	0.00	0.00	0.00		0.14	0.00	0.00	0.00
p__Deferribacteres|c__Deferribacteres|o__Deferribacterales|f__Deferribacteraceae|g__Mucispirillum|s__schaedleri	0.0329	0.00a	0.00a	0.00b	0.00		0.00	0.00	0.00	0.00		0.00	0.00	7.00	7.36
p__Firmicutes|c__Bacilli|o__Bacillales|f__Staphylococcaceae|g__Staphylococcus|s__	<0.0001	0.07a	0.00b	0.00b	0.00b		0.00	0.00	0.00	0.00		1.07	0.00	0.00	0.00
p__Firmicutes|c__Bacilli|o__Gemellales|f__Gemellaceae|g__Gemella|s__	0.0025	0.00a	0.00b	0.00b	0.00b		0.00	0.00	0.00	0.00		1.29	0.79	0.07	0.00
p__Firmicutes|c__Bacilli|o__Lactobacillales|Other|Other|Other	0.2117	0.00	0.00	0.00	0.00		0.00	0.00	0.00	0.00		0.14	0.00	0.00	0.21
p__Firmicutes|c__Bacilli|o__Lactobacillales|f__Aerococcaceae|g__Aerococcus|s__	0.0872	0.00	0.00	0.00	0.00		0.00	0.00	0.00	0.00		0.64	0.00	0.29	0.00
p__Firmicutes|c__Bacilli|o__Lactobacillales|f__Aerococcaceae|g__Facklamia|s__	0.1847	0.00	0.00	0.00	0.00		0.00	0.00	0.00	0.00		1.36	0.00	0.00	0.00
p__Firmicutes|c__Bacilli|o__Lactobacillales|f__Enterococcaceae|Other|Other	0.4227	0.00	0.00	0.00	0.00		0.00	0.00	0.00	0.00		0.00	0.07	0.00	0.00
p__Firmicutes|c__Bacilli|o__Lactobacillales|f__Enterococcaceae|g__Enterococcus|Other	0.2608	0.00	0.00	0.00	0.00		0.00	0.00	0.00	0.00		0.43	2.79	0.00	0.07
p__Firmicutes|c__Bacilli|o__Lactobacillales|f__Enterococcaceae|g__Enterococcus|s__	0.0167	0.07a	0.21a	0.00b	0.00		0.00	0.00	0.00	0.00		1.93	20.21	0.14	0.93
p__Firmicutes|c__Bacilli|o__Lactobacillales|f__Enterococcaceae|g__Enterococcus|s__cecorum	0.2117	0.00	0.00	0.00	0.00		0.00	0.00	0.00	0.00		0.64	1.57	0.00	3.36
p__Firmicutes|c__Bacilli|o__Lactobacillales|f__Enterococcaceae|g__Vagococcus|s__	0.0016	0.04a	0.00	0.00b	0.00b		0.00	0.00	0.00	0.00		4.50	0.14	0.00	0.00
p__Firmicutes|c__Bacilli|o__Lactobacillales|f__Lactobacillaceae|g__Lactobacillus|s__	0.6120	0.00	0.00	0.00	0.00		0.00	0.00	0.00	0.00		0.64	17.57	46.86	8.21
p__Firmicutes|c__Bacilli|o__Lactobacillales|f__Lactobacillaceae|g__Lactobacillus|s__reuteri	0.4227	0.00	0.00	0.00	0.00		0.00	0.00	0.00	0.00		0.00	0.00	0.14	0.00
p__Firmicutes|c__Bacilli|o__Lactobacillales|f__Lactobacillaceae|g__Pediococcus|Other	<0.0001	0.00a	0.11b	0.00a	0.00a		0.00	0.00	0.00	0.00		0.00	11.50	0.00	0.00
p__Firmicutes|c__Bacilli|o__Lactobacillales|f__Lactobacillaceae|g__Pediococcus|s__	0.0659	0.00	0.00	0.00	0.00		0.00	0.00	0.00	0.00		0.00	0.29	0.00	0.00
p__Firmicutes|c__Bacilli|o__Lactobacillales|f__Leuconostocaceae|g__|s__	0.3982	0.00	0.00	0.00	0.00		0.00	0.00	0.00	0.00		0.00	0.00	0.14	0.07
p__Firmicutes|c__Bacilli|o__Lactobacillales|f__Streptococcaceae|g__Streptococcus|Other	0.5299	0.00	0.00	0.00	0.00		0.00	0.00	0.00	0.00		0.29	0.07	0.00	0.50
p__Firmicutes|c__Bacilli|o__Lactobacillales|f__Streptococcaceae|g__Streptococcus|s__	0.0203	2.14a	0.00	0.00b	0.00		0.00	0.00	0.00	0.00		20.14	15.21	0.79	33.79
p__Firmicutes|c__Bacilli|o__Lactobacillales|f__Streptococcaceae|g__Streptococcus|s__anginosus	0.4031	0.00	0.00	0.00	0.00		0.00	0.00	0.00	0.00		0.00	0.71	0.07	0.64
p__Firmicutes|c__Bacilli|o__Lactobacillales|f__Streptococcaceae|g__Streptococcus|s__minor	0.0085	0.00a	0.00b	0.00b	0.00b		0.00	0.00	0.00	0.00		2.50	0.00	0.00	0.00
p__Firmicutes|c__Bacilli|o__Turicibacterales|f__Turicibacteraceae|g__Turicibacter|s__	0.0713	0.00	0.00	0.00	0.00		0.00	0.00	0.00	0.00		0.36	0.00	0.00	0.86
p__Firmicutes|c__Clostridia|o__Clostridiales|Other|Other|Other	0.1847	0.00	0.00	0.00	0.00		0.00	0.00	0.00	0.00		0.14	0.00	0.00	0.07
p__Firmicutes|c__Clostridia|o__Clostridiales|f__|g__|s__	<0.0001	1.07a	0.00b	0.07b	0.25b		0.00	0.00	0.00	0.00		8.50	0.86	0.21	1.00
p__Firmicutes|c__Clostridia|o__Clostridiales|f__Clostridiaceae|Other|Other	0.0002	0.14a	0.00b	0.00b	0.00b		0.00	0.00	0.00	0.00		0.79	0.36	0.14	0.36
p__Firmicutes|c__Clostridia|o__Clostridiales|f__Clostridiaceae|g__|s__	<0.0001	7.29a	0.00b	0.04b	0.14b		0.00	0.00	0.00	0.00		36.93	3.43	0.43	0.86
p__Firmicutes|c__Clostridia|o__Clostridiales|f__Clostridiaceae|g__Candidatus Arthromitus|s__	0.4227	0.00	0.00	0.00	0.00		0.00	0.00	0.00	0.00		0.00	0.00	0.00	0.64
p__Firmicutes|c__Clostridia|o__Clostridiales|f__Clostridiaceae|g__Clostridium|Other	<0.0001	7.82a	0.00b	0.00b	0.00b		0.00	0.00	0.00	0.00		33.50	2.43	0.43	3.36
p__Firmicutes|c__Clostridia|o__Clostridiales|f__Clostridiaceae|g__Clostridium|s__	<0.0001	1.82a	0.14b	0.00b	0.00b		0.00	0.00	0.00	0.00		9.29	1.50	0.29	0.43
p__Firmicutes|c__Clostridia|o__Clostridiales|f__Clostridiaceae|g__Clostridium|s__hiranonis	0.0093	0.00	0.00a	0.96b	1.25b		0.00	0.00	0.00	0.00		3.21	4.64	3.07	5.36
p__Firmicutes|c__Clostridia|o__Clostridiales|f__Clostridiaceae|g__Clostridium|s__perfringens	<0.0001	1.18a	0.00b	0.00b	0.00b		0.00	0.00	0.00	0.00		8.43	0.36	0.14	0.71
p__Firmicutes|c__Clostridia|o__Clostridiales|f__Clostridiaceae|g__SMB53|s__	0.1847	0.00	0.00	0.00	0.00		0.00	0.00	0.00	0.00		0.36	0.00	0.00	0.00
p__Firmicutes|c__Clostridia|o__Clostridiales|f__Eubacteriaceae|g__Pseudoramibacter_Eubacterium|s__	0.0872	0.00	0.00	0.00	0.00		0.00	0.00	0.00	0.00		0.00	0.00	0.07	0.07
p__Firmicutes|c__Clostridia|o__Clostridiales|f__Lachnospiraceae|Other|Other	0.0635	0.00	0.00	0.00	0.00		0.00	0.00	0.00	0.00		2.00	0.07	0.07	0.36
p__Firmicutes|c__Clostridia|o__Clostridiales|f__Lachnospiraceae|g__|s__	0.1135	1.07	0.50	0.46	0.71		0.00	0.00	0.00	0.07		24.36	1.86	2.14	2.79
p__Firmicutes|c__Clostridia|o__Clostridiales|f__Lachnospiraceae|g__Blautia|Other	0.0245	0.00a	0.00a	0.00	0.00b		0.00	0.00	0.00	0.00		0.00	0.00	0.07	0.36
p__Firmicutes|c__Clostridia|o__Clostridiales|f__Lachnospiraceae|g__Blautia|s__	0.0006	0.00a	0.00a	0.00a	0.04b		0.00	0.00	0.00	0.00		0.29	0.00	0.29	2.29
p__Firmicutes|c__Clostridia|o__Clostridiales|f__Lachnospiraceae|g__Blautia|s__producta	0.0003	0.00a	0.00a	0.00	0.82b		0.00	0.00	0.00	0.00		0.79	0.07	3.36	4.00
p__Firmicutes|c__Clostridia|o__Clostridiales|f__Lachnospiraceae|g__Coprococcus|s__	0.0287	0.00	0.00a	0.00b	0.00		0.00	0.00	0.00	0.00		0.07	0.36	0.00	0.14
p__Firmicutes|c__Clostridia|o__Clostridiales|f__Lachnospiraceae|g__Dorea|s__	0.0212	0.29	0.11a	0.57	1.75b		0.00	0.00	0.00	0.00		53.93	4.86	3.64	37.14
p__Firmicutes|c__Clostridia|o__Clostridiales|f__Lachnospiraceae|g__Epulopiscium|s__	<0.0001	1.36a	0.00b	0.00b	0.00b		0.00	0.00	0.00	0.00		63.14	0.00	0.00	3.00
p__Firmicutes|c__Clostridia|o__Clostridiales|f__Lachnospiraceae|g__Roseburia|s__	0.2117	0.00	0.00	0.00	0.00		0.00	0.00	0.00	0.00		47.86	0.07	0.00	2.43
p__Firmicutes|c__Clostridia|o__Clostridiales|f__Lachnospiraceae|g__[Ruminococcus]|s__	0.5590	0.00	0.00	0.00	0.00		0.00	0.00	0.00	0.00		0.43	0.00	0.07	0.29
p__Firmicutes|c__Clostridia|o__Clostridiales|f__Lachnospiraceae|g__[Ruminococcus]|s__gnavus	0.0048	0.00a	3.64b	3.43b	2.14		0.00	0.79	0.14	0.00		22.36	13.71	11.14	9.21
p__Firmicutes|c__Clostridia|o__Clostridiales|f__Peptococcaceae|g__Peptococcus|s__	0.5491	0.00	0.00	0.00	0.00		0.00	0.00	0.00	0.00		0.50	0.07	0.07	0.29
p__Firmicutes|c__Clostridia|o__Clostridiales|f__Peptostreptococcaceae|g__|s__	0.0001	0.57a	0.32	0.00b	0.00b		0.00	0.00	0.00	0.00		25.50	2.43	0.21	0.71
p__Firmicutes|c__Clostridia|o__Clostridiales|f__Peptostreptococcaceae|g__Peptostreptococcus|s__	0.0028	0.00a	0.00b	0.00b	0.00b		0.00	0.00	0.00	0.00		1.36	0.00	0.00	0.00
p__Firmicutes|c__Clostridia|o__Clostridiales|f__Peptostreptococcaceae|g__Peptostreptococcus|s__anaerobius	0.0659	0.00	0.00	0.00	0.00		0.00	0.00	0.00	0.00		0.36	0.00	0.00	0.00
p__Firmicutes|c__Clostridia|o__Clostridiales|f__Ruminococcaceae|g__|s__	0.0106	0.00	0.00a	0.00	0.00b		0.00	0.00	0.00	0.00		0.50	0.00	0.50	1.29
p__Firmicutes|c__Clostridia|o__Clostridiales|f__Ruminococcaceae|g__Faecalibacterium|s__prausnitzii	0.0212	0.00	0.00a	0.00	0.00b		0.00	0.00	0.00	0.00		0.36	0.00	0.50	10.21
p__Firmicutes|c__Clostridia|o__Clostridiales|f__Ruminococcaceae|g__Oscillospira|s__	0.1847	0.00	0.00	0.00	0.00		0.00	0.00	0.00	0.00		0.00	0.00	0.00	0.07
p__Firmicutes|c__Clostridia|o__Clostridiales|f__Ruminococcaceae|g__Ruminococcus|s__	0.4227	0.00	0.00	0.00	0.00		0.00	0.00	0.00	0.00		0.00	0.07	0.00	0.00
p__Firmicutes|c__Clostridia|o__Clostridiales|f__Veillonellaceae|g__Megamonas|s__	0.0013	0.00a	3.68b	12.25b	4.46		0.00	0.00	0.07	0.00		0.29	65.64	40.43	27.86
p__Firmicutes|c__Clostridia|o__Clostridiales|f__Veillonellaceae|g__Megamonas|s__hypermegale	0.4227	0.00	0.00	0.00	0.00		0.00	0.00	0.00	0.00		0.00	0.07	0.00	0.00
p__Firmicutes|c__Clostridia|o__Clostridiales|f__Veillonellaceae|g__Megasphaera|s__	0.0058	0.00a	0.00a	0.00b	0.00a		0.00	0.00	0.00	0.00		0.00	1.00	0.79	0.07
p__Firmicutes|c__Clostridia|o__Clostridiales|f__Veillonellaceae|g__Phascolarctobacterium|s__	0.0624	0.00	0.00	0.00	0.00		0.00	0.00	0.00	0.00		0.00	0.43	1.00	1.21
p__Firmicutes|c__Clostridia|o__Clostridiales|f__[Mogibacteriaceae]|g__|s__	0.1847	0.00	0.00	0.00	0.00		0.00	0.00	0.00	0.00		0.00	0.00	0.00	0.07
p__Firmicutes|c__Clostridia|o__Clostridiales|f__[Tissierellaceae]|g__Anaerococcus|s__	0.0028	0.00a	0.00b	0.00b	0.00b		0.00	0.00	0.00	0.00		4.00	0.00	0.00	0.00
p__Firmicutes|c__Clostridia|o__Clostridiales|f__[Tissierellaceae]|g__Finegoldia|s__	0.4227	0.00	0.00	0.00	0.00		0.00	0.00	0.00	0.00		0.21	0.00	0.00	0.00
p__Firmicutes|c__Clostridia|o__Clostridiales|f__[Tissierellaceae]|g__Helcococcus|s__	0.0221	0.00a	0.00b	0.00b	0.00b		0.00	0.00	0.00	0.00		0.50	0.00	0.00	0.00
p__Firmicutes|c__Clostridia|o__Clostridiales|f__[Tissierellaceae]|g__Parvimonas|s__	0.3848	0.00	0.00	0.00	0.00		0.00	0.00	0.00	0.00		1.43	3.71	0.14	0.00
p__Firmicutes|c__Erysipelotrichi|o__Erysipelotrichales|f__Erysipelotrichaceae|g__|s__	0.1754	0.00	0.00	0.00	0.00		0.00	0.00	0.00	0.00		0.50	0.43	0.57	0.43
p__Firmicutes|c__Erysipelotrichi|o__Erysipelotrichales|f__Erysipelotrichaceae|g__Allobaculum|s__	0.0827	0.00	0.00	0.00	0.00		0.00	0.00	0.00	0.00		0.79	0.00	0.29	1.21
p__Firmicutes|c__Erysipelotrichi|o__Erysipelotrichales|f__Erysipelotrichaceae|g__Catenibacterium|s__	0.1358	0.00	0.00	0.00	0.00		0.00	0.00	0.00	0.00		0.07	0.00	0.07	1.64
p__Firmicutes|c__Erysipelotrichi|o__Erysipelotrichales|f__Erysipelotrichaceae|g__[Eubacterium]|s__	0.4227	0.00	0.00	0.00	0.00		0.00	0.00	0.00	0.00		1.50	0.00	0.00	0.00
p__Firmicutes|c__Erysipelotrichi|o__Erysipelotrichales|f__Erysipelotrichaceae|g__[Eubacterium]|s__biforme	0.0231	0.00a	0.00a	0.00	0.00b		0.00	0.00	0.00	0.00		0.07	0.00	0.07	1.36
p__Firmicutes|c__Erysipelotrichi|o__Erysipelotrichales|f__Erysipelotrichaceae|g__[Eubacterium]|s__dolichum	0.3444	0.00	0.00	0.00	0.00		0.00	0.00	0.00	0.00		0.00	0.29	0.14	1.43
p__Fusobacteria|c__Fusobacteriia|o__Fusobacteriales|f__Fusobacteriaceae|Other|Other	0.1385	0.00	0.00	0.00	0.00		0.00	0.00	0.00	0.00		0.00	0.00	0.07	0.07
p__Fusobacteria|c__Fusobacteriia|o__Fusobacteriales|f__Fusobacteriaceae|g__Cetobacterium|s__somerae	0.0221	0.00a	0.00b	0.00b	0.00b		0.00	0.00	0.00	0.00		0.07	0.00	0.00	0.00
p__Fusobacteria|c__Fusobacteriia|o__Fusobacteriales|f__Fusobacteriaceae|g__Fusobacterium|s__	0.1156	2.39	20.11	17.86	21.50		0.00	0.07	1.79	0.14		51.43	53.93	40.43	40.00
p__Fusobacteria|c__Fusobacteriia|o__Fusobacteriales|f__Leptotrichiaceae|g__|s__	0.2374	0.00	0.00	0.00	0.00		0.00	0.00	0.00	0.00		5.00	0.07	0.14	0.00
p__Fusobacteria|c__Fusobacteriia|o__Fusobacteriales|f__Leptotrichiaceae|g__Sneathia|s__	0.5966	0.00	0.00	0.00	0.00		0.00	0.00	0.00	0.00		0.29	2.07	0.07	0.00
p__Proteobacteria|c__Betaproteobacteria|o__Burkholderiales|f__Alcaligenaceae|g__Sutterella|s__	<0.0001	0.00a	0.00a	0.00a	0.39b		0.00	0.00	0.00	0.00		0.00	0.64	1.00	9.07
p__Proteobacteria|c__Betaproteobacteria|o__Burkholderiales|f__Comamonadaceae|g__Comamonas|s__	0.4227	0.00	0.00	0.00	0.00		0.00	0.00	0.00	0.00		0.00	0.14	0.00	0.00
p__Proteobacteria|c__Betaproteobacteria|o__Burkholderiales|f__Comamonadaceae|g__Delftia|s__	0.0221	0.00a	0.00b	0.00b	0.00b		0.00	0.00	0.00	0.00		0.86	0.00	0.00	0.00
p__Proteobacteria|c__Betaproteobacteria|o__Burkholderiales|f__Oxalobacteraceae|g__Ralstonia|s__	0.5951	0.00	0.00	0.00	0.00		0.00	0.00	0.00	0.00		0.21	0.00	0.07	0.00
p__Proteobacteria|c__Deltaproteobacteria|o__Desulfovibrionales|f__Desulfovibrionaceae|g__Bilophila|s__	0.4227	0.00	0.00	0.00	0.00		0.00	0.00	0.00	0.00		0.00	0.36	0.00	0.00
p__Proteobacteria|c__Epsilonproteobacteria|o__Campylobacterales|f__Campylobacteraceae|g__Campylobacter|s__	0.0805	0.00	0.32	0.25	0.43		0.00	0.00	0.00	0.00		9.93	3.50	9.36	20.07
p__Proteobacteria|c__Epsilonproteobacteria|o__Campylobacterales|f__Helicobacteraceae|Other|Other	0.2117	0.00	0.00	0.00	0.00		0.00	0.00	0.00	0.00		0.00	0.93	6.00	4.14
p__Proteobacteria|c__Epsilonproteobacteria|o__Campylobacterales|f__Helicobacteraceae|g__|s__	0.0557	0.00	0.00	0.00	0.07		0.00	0.00	0.00	0.00		0.07	3.71	10.07	7.64
p__Proteobacteria|c__Epsilonproteobacteria|o__Campylobacterales|f__Helicobacteraceae|g__Helicobacter|s__	0.0212	0.00a	0.00	0.32b	0.21		0.00	0.00	0.00	0.00		0.14	5.50	36.29	18.50
p__Proteobacteria|c__Gammaproteobacteria|o__Aeromonadales|f__Aeromonadaceae|g__|s__	0.0659	0.00	0.00	0.00	0.00		0.00	0.00	0.00	0.00		1.79	0.00	0.00	0.00
p__Proteobacteria|c__Gammaproteobacteria|o__Aeromonadales|f__Succinivibrionaceae|Other|Other	0.4227	0.00	0.00	0.00	0.00		0.00	0.00	0.00	0.00		0.00	0.00	0.00	0.07
p__Proteobacteria|c__Gammaproteobacteria|o__Aeromonadales|f__Succinivibrionaceae|g__|s__	0.0106	0.00a	0.00	0.14b	0.04		0.00	0.00	0.00	0.00		0.07	6.21	0.50	0.86
p__Proteobacteria|c__Gammaproteobacteria|o__Aeromonadales|f__Succinivibrionaceae|g__Anaerobiospirillum|s__	0.0002	0.00a	0.04a,c	2.86b,c	2.68c		0.00	0.00	0.00	0.00		1.86	6.50	32.14	12.57
p__Proteobacteria|c__Gammaproteobacteria|o__Aeromonadales|f__Succinivibrionaceae|g__Succinivibrio|s__	0.3421	0.00	0.00	0.00	0.00		0.00	0.00	0.00	0.00		0.00	0.43	0.36	0.71
p__Proteobacteria|c__Gammaproteobacteria|o__Enterobacteriales|f__Enterobacteriaceae|g__|s__	0.0003	0.79a	0.25	0.00b	0.07b		0.00	0.00	0.00	0.00		70.14	65.43	31.43	0.79
p__Proteobacteria|c__Gammaproteobacteria|o__Enterobacteriales|f__Enterobacteriaceae|g__Klebsiella|s__	0.0221	0.00a	0.00b	0.00b	0.00b		0.00	0.00	0.00	0.00		0.14	0.00	0.00	0.00
p__Proteobacteria|c__Gammaproteobacteria|o__Enterobacteriales|f__Enterobacteriaceae|g__Morganella|s__morganii	0.4227	0.00	0.00	0.00	0.00		0.00	0.00	0.00	0.00		0.21	0.00	0.00	0.00
p__Proteobacteria|c__Gammaproteobacteria|o__Enterobacteriales|f__Enterobacteriaceae|g__Proteus|s__	0.0221	0.00a	0.00b	0.00b	0.00b		0.00	0.00	0.00	0.00		9.57	0.00	0.00	0.00
p__Proteobacteria|c__Gammaproteobacteria|o__Enterobacteriales|f__Enterobacteriaceae|g__Providencia|s__	0.2101	0.00	0.00	0.00	0.00		0.00	0.00	0.00	0.00		0.29	0.00	0.00	0.14
p__Proteobacteria|c__Gammaproteobacteria|o__Pasteurellales|f__Pasteurellaceae|Other|Other	0.0659	0.00	0.00	0.00	0.00		0.00	0.00	0.00	0.00		0.71	2.29	0.36	0.00
p__Proteobacteria|c__Gammaproteobacteria|o__Pasteurellales|f__Pasteurellaceae|g__|s__	0.0003	0.71a	0.00b	0.00b	0.00b		0.00	0.00	0.00	0.00		17.29	13.64	1.50	0.07
p__Proteobacteria|c__Gammaproteobacteria|o__Pasteurellales|f__Pasteurellaceae|g__Aggregatibacter|s__	0.0005	0.07a	0.00b	0.00b	0.00b		0.00	0.00	0.00	0.00		0.50	0.21	0.00	0.00
p__Proteobacteria|c__Gammaproteobacteria|o__Pasteurellales|f__Pasteurellaceae|g__Aggregatibacter|s__segnis	0.4227	0.00	0.00	0.00	0.00		0.00	0.00	0.00	0.00		0.00	0.07	0.00	0.00
p__Proteobacteria|c__Gammaproteobacteria|o__Pasteurellales|f__Pasteurellaceae|g__Pasteurella|s__multocida	0.0028	0.00a	0.00b	0.00b	0.00b		0.00	0.00	0.00	0.00		17.71	0.00	0.00	0.00
p__Proteobacteria|c__Gammaproteobacteria|o__Pseudomonadales|f__Moraxellaceae|g__|s__	0.0221	0.00a	0.00b	0.00b	0.00b		0.00	0.00	0.00	0.00		1.64	0.00	0.07	0.00
p__Proteobacteria|c__Gammaproteobacteria|o__Pseudomonadales|f__Moraxellaceae|g__Acinetobacter|s__	0.1847	0.00	0.00	0.00	0.00		0.00	0.00	0.00	0.00		0.21	0.00	0.00	0.00
p__Proteobacteria|c__Gammaproteobacteria|o__Pseudomonadales|f__Moraxellaceae|g__Moraxella|s__	0.4227	0.00	0.00	0.00	0.00		0.00	0.00	0.00	0.00		0.50	0.00	0.00	0.00
p__Proteobacteria|c__Gammaproteobacteria|o__Pseudomonadales|f__Pseudomonadaceae|g__Pseudomonas|s__	0.4227	0.00	0.00	0.00	0.00		0.00	0.00	0.00	0.00		0.07	0.00	0.00	0.00
p__Spirochaetes|c__[Brachyspirae]|o__[Brachyspirales]|f__Brachyspiraceae|g__Brachyspira|s__	0.0087	0.00a	0.00a	0.00	0.00b		0.00	0.00	0.00	0.00		0.00	0.00	14.29	9.79
p__Tenericutes|c__Mollicutes|o__Anaeroplasmatales|f__Anaeroplasmataceae|g__Anaeroplasma|s__	0.4227	0.00	0.00	0.00	0.00		0.00	0.00	0.00	0.00		0.00	0.00	0.00	0.14
p__Tenericutes|c__Mollicutes|o__Mycoplasmatales|f__Mycoplasmataceae|g__Mycoplasma|s__	0.3918	0.00	0.00	0.00	0.00		0.00	0.00	0.00	0.00		0.21	13.57	0.07	0.00
Medians not sharing common superscritps are significantly different than each other (p < 0.05) according to the Dunn's Post Test. Q-values represent p-values which have been adjusted by the Benjamini & Hochberg False Discovery Rate with q < 0.05 considered significant with font color red.
