# Supplementary material for: Characterization of the fecal microbiome during neonatal and early pediatric development in puppies
Source: PLoS One. 2017 Apr 27;12(4):e0175718. doi: 10.1371/journal.pone.0175718 (PMC5407640; doi:10.1371/journal.pone.0175718)
Supplement: S2 Table — (XLSX) [file pone.0175718.s006.xlsx]

## Sheet: S2 Table
S2 Table. Summary statistics of sequencing data describing the median percent of sequences belonging to puppies at 56 days of age and the dams.
		Median	Minumum	Maximum		Median	Minumum	Maximum
Bacterial Groups	q-value	56 days				dams
Phylum
p__Actinobacteria	0	0	0	0.5		5.92857	0.428571	31.1429
p__Bacteroidetes	0.869658	39.3929	0	55.8571		42.5714	13.1429	54.3571
p__Deferribacteres	0.869658	0	0	7.35714		0	0	6.07143
p__Firmicutes	0.910533	22.2857	8.35714	91.5714		25.1429	10.1429	35.2143
p__Fusobacteria	0.910533	21.5	0.142857	40		21.7857	7.07143	54
p__Proteobacteria	0.000583491	8.67857	1.21429	32.6429		2.71429	0.214286	5.57143
p__Spirochaetes	0.869658	0	0	9.78571		0	0	0.357143
p__Tenericutes	0.0107468	0	0	0.142857		0.0714286	0	0.5
Class
p__Actinobacteria|c__Actinobacteria	2.34535e-05	0	0	0.428571		5.92857	0.357143	31
p__Actinobacteria|c__Coriobacteriia	0.450472	0	0	0.5		0.0714286	0	0.285714
p__Bacteroidetes|c__Bacteroidia	0.753525	39.3929	0	55.8571		42.4286	12.9286	54.3571
p__Bacteroidetes|c__Flavobacteriia	0.0292332	0	0	0		0	0	0.428571
p__Deferribacteres|c__Deferribacteres	0.624149	0	0	7.35714		0	0	6.07143
p__Firmicutes|c__Bacilli	0.280965	0	0	47.6429		0.5	0	7.5
p__Firmicutes|c__Clostridia	0.910511	20.1429	8.07143	42.5		20.4286	9.35714	28.2143
p__Firmicutes|c__Erysipelotrichi	0.377786	0.392857	0	4		0.857143	0.0714286	5.78571
p__Fusobacteria|c__Fusobacteriia	0.910511	21.5	0.142857	40		21.7857	7.07143	54
p__Proteobacteria|c__Alphaproteobacteria	0.425615	0	0	0		0	0	0.214286
p__Proteobacteria|c__Betaproteobacteria	0.0358538	0.392857	0	9.07143		0	0	0.428571
p__Proteobacteria|c__Epsilonproteobacteria	0.01815	2.17857	0	31.5		0.142857	0	1.07143
p__Proteobacteria|c__Gammaproteobacteria	0.450472	3.07143	0.214286	12.5714		2.14286	0.214286	4.78571
p__Spirochaetes|c__[Brachyspirae]	0.753525	0	0	9.78571		0	0	0.357143
p__Tenericutes|c__Mollicutes	0.0201503	0	0	0.142857		0.0714286	0	0.5
Order
p__Actinobacteria|c__Actinobacteria|o__Actinomycetales	1.68199e-05	0	0	0.142857		5.92857	0.357143	31
p__Actinobacteria|c__Actinobacteria|o__Bifidobacteriales	0.805893	0	0	0.285714		0	0	0.0714286
p__Actinobacteria|c__Coriobacteriia|o__Coriobacteriales	0.431702	0	0	0.5		0.0714286	0	0.285714
p__Bacteroidetes|c__Bacteroidia|o__Bacteroidales	0.751013	39.3929	0	55.8571		42.4286	12.9286	54.3571
p__Bacteroidetes|c__Flavobacteriia|o__Flavobacteriales	0.0298828	0	0	0		0	0	0.428571
p__Deferribacteres|c__Deferribacteres|o__Deferribacterales	0.584851	0	0	7.35714		0	0	6.07143
p__Firmicutes|c__Bacilli|o__Bacillales	0.187737	0	0	0		0	0	0.142857
p__Firmicutes|c__Bacilli|o__Gemellales	0.348058	0	0	0		0	0	0.0714286
p__Firmicutes|c__Bacilli|o__Lactobacillales	0.326589	0	0	47.6429		0.428571	0	7.42857
p__Firmicutes|c__Bacilli|o__Turicibacterales	0.532173	0	0	0.857143		0	0	0.142857
p__Firmicutes|c__Clostridia|o__Clostridiales	0.910511	20.1429	8.07143	42.5		20.4286	9.35714	28.2143
p__Firmicutes|c__Erysipelotrichi|o__Erysipelotrichales	0.326589	0.392857	0	4		0.857143	0.0714286	5.78571
p__Fusobacteria|c__Fusobacteriia|o__Fusobacteriales	0.910511	21.5	0.142857	40		21.7857	7.07143	54
p__Proteobacteria|c__Alphaproteobacteria|o__RF32	0.348058	0	0	0		0	0	0.214286
p__Proteobacteria|c__Betaproteobacteria|o__Burkholderiales	0.0392685	0.392857	0	9.07143		0	0	0.428571
p__Proteobacteria|c__Epsilonproteobacteria|o__Campylobacterales	0.0185533	2.17857	0	31.5		0.142857	0	1.07143
p__Proteobacteria|c__Gammaproteobacteria|o__Aeromonadales	0.326589	2.71429	0	12.5714		1.64286	0.142857	4.57143
p__Proteobacteria|c__Gammaproteobacteria|o__Enterobacteriales	0.0298813	0.107143	0	0.785714		0	0	0.0714286
p__Proteobacteria|c__Gammaproteobacteria|o__Pasteurellales	0.0943339	0	0	0.0714286		0	0	0.357143
p__Proteobacteria|c__Gammaproteobacteria|o__Pseudomonadales	0.000516271	0	0	0		0.142857	0	2.21429
p__Spirochaetes|c__[Brachyspirae]|o__[Brachyspirales]	0.751013	0	0	9.78571		0	0	0.357143
p__Tenericutes|c__Mollicutes|o__Anaeroplasmatales	0.246001	0	0	0.142857		0	0	0.214286
p__Tenericutes|c__Mollicutes|o__Mycoplasmatales	0.0298828	0	0	0		0	0	0.428571
Family
p__Actinobacteria|c__Actinobacteria|o__Actinomycetales|f__Actinomycetaceae	0.211744	0	0	0		0	0	1.14286
p__Actinobacteria|c__Actinobacteria|o__Actinomycetales|f__Corynebacteriaceae	3.58336e-05	0	0	0.142857		5.85714	0.357143	31
p__Actinobacteria|c__Actinobacteria|o__Bifidobacteriales|f__Bifidobacteriaceae	0.838586	0	0	0.285714		0	0	0.0714286
p__Actinobacteria|c__Coriobacteriia|o__Coriobacteriales|f__Coriobacteriaceae	0.459856	0	0	0.5		0.0714286	0	0.285714
p__Bacteroidetes|c__Bacteroidia|o__Bacteroidales|f__	0.39724	0	0	0		0	0	0.0714286
p__Bacteroidetes|c__Bacteroidia|o__Bacteroidales|f__[Odoribacteraceae]	0.0291899	0	0	0		0	0	0.142857
p__Bacteroidetes|c__Bacteroidia|o__Bacteroidales|f__[Paraprevotellaceae]	0.247737	2.42857	0	19.5714		7.78571	0	32.5714
p__Bacteroidetes|c__Bacteroidia|o__Bacteroidales|f__Bacteroidaceae	0.894302	27.2143	0	54.2857		27.3571	8.42857	39.7143
p__Bacteroidetes|c__Bacteroidia|o__Bacteroidales|f__Porphyromonadaceae	0.684385	0.178571	0	2.07143		0.214286	0	29
p__Bacteroidetes|c__Bacteroidia|o__Bacteroidales|f__Prevotellaceae	0.894302	1.25	0	22.3571		0.428571	0	18.6429
p__Bacteroidetes|c__Bacteroidia|o__Bacteroidales|f__S24-7	0.632086	0	0	0.714286		0	0	0.285714
p__Bacteroidetes|c__Flavobacteriia|o__Flavobacteriales|f__[Weeksellaceae]	0.10814	0	0	0		0	0	0.428571
p__Bacteroidetes|c__Flavobacteriia|o__Flavobacteriales|f__Flavobacteriaceae	0.211744	0	0	0		0	0	0.285714
p__Deferribacteres|c__Deferribacteres|o__Deferribacterales|f__Deferribacteraceae	0.632086	0	0	7.35714		0	0	6.07143
p__Firmicutes|c__Bacilli|o__Bacillales|f__Staphylococcaceae	0.211744	0	0	0		0	0	0.142857
p__Firmicutes|c__Bacilli|o__Gemellales|f__Gemellaceae	0.39724	0	0	0		0	0	0.0714286
p__Firmicutes|c__Bacilli|o__Lactobacillales|f__Aerococcaceae	0.39724	0	0	0		0	0	0.142857
p__Firmicutes|c__Bacilli|o__Lactobacillales|f__Enterococcaceae	0.838586	0	0	4.28571		0	0	0.142857
p__Firmicutes|c__Bacilli|o__Lactobacillales|f__Lactobacillaceae	0.838586	0	0	8.21429		0	0	6.71429
p__Firmicutes|c__Bacilli|o__Lactobacillales|f__Leuconostocaceae	0.632086	0	0	0.0714286		0	0	0
p__Firmicutes|c__Bacilli|o__Lactobacillales|f__Streptococcaceae	0.447064	0	0	34.9286		0.142857	0	2
p__Firmicutes|c__Bacilli|o__Lactobacillales|Other	0.447064	0	0	0.214286		0	0	0
p__Firmicutes|c__Bacilli|o__Turicibacterales|f__Turicibacteraceae	0.584058	0	0	0.857143		0	0	0.142857
p__Firmicutes|c__Clostridia|o__Clostridiales|f__	0.402932	0.25	0	1		0.285714	0.0714286	2.35714
p__Firmicutes|c__Clostridia|o__Clostridiales|f__[Mogibacteriaceae]	0.0531026	0	0	0.0714286		0.0714286	0	0.714286
p__Firmicutes|c__Clostridia|o__Clostridiales|f__[Tissierellaceae]	0.0291899	0	0	0		0	0	13
p__Firmicutes|c__Clostridia|o__Clostridiales|f__Christensenellaceae	0.39724	0	0	0		0	0	0.142857
p__Firmicutes|c__Clostridia|o__Clostridiales|f__Clostridiaceae	0.247737	1.67857	0	6.28571		3.28571	1.35714	8.14286
p__Firmicutes|c__Clostridia|o__Clostridiales|f__Eubacteriaceae	0.898016	0	0	0.0714286		0	0	0.214286
p__Firmicutes|c__Clostridia|o__Clostridiales|f__Lachnospiraceae	0.130246	6.42857	2.57143	37.3571		3.78571	0.642857	12.5714
p__Firmicutes|c__Clostridia|o__Clostridiales|f__Peptococcaceae	0.0531026	0	0	0.285714		0.214286	0	0.714286
p__Firmicutes|c__Clostridia|o__Clostridiales|f__Peptostreptococcaceae	0.898016	0	0	0.714286		0	0	1.28571
p__Firmicutes|c__Clostridia|o__Clostridiales|f__Ruminococcaceae	0.838586	0.0714286	0	10.9286		0.285714	0	2.71429
p__Firmicutes|c__Clostridia|o__Clostridiales|f__Veillonellaceae	1	4.96429	0	27.8571		6.14286	0.0714286	18.2143
p__Firmicutes|c__Clostridia|o__Clostridiales|Other	0.632086	0	0	0.0714286		0	0	0
p__Firmicutes|c__Erysipelotrichi|o__Erysipelotrichales|f__Erysipelotrichaceae	0.39724	0.392857	0	4		0.857143	0.0714286	5.78571
p__Fusobacteria|c__Fusobacteriia|o__Fusobacteriales|f__Fusobacteriaceae	0.898016	21.5	0.142857	40		21.7857	7.07143	54
p__Proteobacteria|c__Alphaproteobacteria|o__RF32|f__	0.39724	0	0	0		0	0	0.214286
p__Proteobacteria|c__Betaproteobacteria|o__Burkholderiales|f__Alcaligenaceae	0.0650681	0.392857	0	9.07143		0	0	0.428571
p__Proteobacteria|c__Epsilonproteobacteria|o__Campylobacterales|f__Campylobacteraceae	0.104799	0.428571	0	20.0714		0	0	0.214286
p__Proteobacteria|c__Epsilonproteobacteria|o__Campylobacterales|f__Helicobacteraceae	0.39724	0.392857	0	30.2857		0.142857	0	0.857143
p__Proteobacteria|c__Gammaproteobacteria|o__Aeromonadales|f__Succinivibrionaceae	0.39724	2.71429	0	12.5714		1.64286	0.142857	4.57143
p__Proteobacteria|c__Gammaproteobacteria|o__Enterobacteriales|f__Enterobacteriaceae	0.0509281	0.107143	0	0.785714		0	0	0.0714286
p__Proteobacteria|c__Gammaproteobacteria|o__Pasteurellales|f__Pasteurellaceae	0.130246	0	0	0.0714286		0	0	0.357143
p__Proteobacteria|c__Gammaproteobacteria|o__Pseudomonadales|f__Moraxellaceae	0.211744	0	0	0		0	0	2.21429
p__Proteobacteria|c__Gammaproteobacteria|o__Pseudomonadales|f__Pseudomonadaceae	0.0167219	0	0	0		0.0714286	0	0.5
p__Spirochaetes|c__[Brachyspirae]|o__[Brachyspirales]|f__Brachyspiraceae	0.819486	0	0	9.78571		0	0	0.357143
p__Tenericutes|c__Mollicutes|o__Anaeroplasmatales|f__Anaeroplasmataceae	0.262044	0	0	0.142857		0	0	0.214286
p__Tenericutes|c__Mollicutes|o__Mycoplasmatales|f__Mycoplasmataceae	0.0531026	0	0	0		0	0	0.428571
Genus
p__Actinobacteria|c__Actinobacteria|o__Actinomycetales|f__Actinomycetaceae|g__Actinomyces	0.396208	0	0	0		0	0	1.14286
p__Actinobacteria|c__Actinobacteria|o__Actinomycetales|f__Actinomycetaceae|g__Trueperella	0.396208	0	0	0		0	0	0.0714286
p__Actinobacteria|c__Actinobacteria|o__Actinomycetales|f__Corynebacteriaceae|g__Corynebacterium	7.02047e-05	0	0	0.142857		5.85714	0.357143	31
p__Actinobacteria|c__Actinobacteria|o__Bifidobacteriales|f__Bifidobacteriaceae|g__Bifidobacterium	0.81203	0	0	0.285714		0	0	0.0714286
p__Actinobacteria|c__Coriobacteriia|o__Coriobacteriales|f__Coriobacteriaceae|g__Collinsella	0.621118	0	0	0.5		0	0	0.285714
p__Actinobacteria|c__Coriobacteriia|o__Coriobacteriales|f__Coriobacteriaceae|g__Slackia	0.827792	0	0	0.142857		0	0	0.142857
p__Bacteroidetes|c__Bacteroidia|o__Bacteroidales|f__[Odoribacteraceae]|g__Odoribacter	0.0571884	0	0	0		0	0	0.142857
p__Bacteroidetes|c__Bacteroidia|o__Bacteroidales|f__[Paraprevotellaceae]|g__	0.247578	0	0	9.35714		2.42857	0	8.64286
p__Bacteroidetes|c__Bacteroidia|o__Bacteroidales|f__[Paraprevotellaceae]|g__[Prevotella]	0.122248	0	0	17.7857		3.57143	0	30.1429
p__Bacteroidetes|c__Bacteroidia|o__Bacteroidales|f__[Paraprevotellaceae]|g__Paraprevotella	0.452539	0	0	2.71429		0	0	0.428571
p__Bacteroidetes|c__Bacteroidia|o__Bacteroidales|f__|g__	0.396208	0	0	0		0	0	0.0714286
p__Bacteroidetes|c__Bacteroidia|o__Bacteroidales|f__Bacteroidaceae|g__5-7N15	0.551528	0	0	0.714286		0	0	0.0714286
p__Bacteroidetes|c__Bacteroidia|o__Bacteroidales|f__Bacteroidaceae|g__Bacteroides	0.868043	27.1071	0	54.2857		27.3571	8.42857	39.7143
p__Bacteroidetes|c__Bacteroidia|o__Bacteroidales|f__Bacteroidaceae|Other	0.587433	0	0	0.0714286		0	0	0
p__Bacteroidetes|c__Bacteroidia|o__Bacteroidales|f__Porphyromonadaceae|g__Parabacteroides	0.396208	0.178571	0	2.07143		0.0714286	0	0.214286
p__Bacteroidetes|c__Bacteroidia|o__Bacteroidales|f__Porphyromonadaceae|g__Porphyromonas	0.0571884	0	0	0		0	0	28.8571
p__Bacteroidetes|c__Bacteroidia|o__Bacteroidales|f__Prevotellaceae|g__Prevotella	0.87605	1.25	0	22.3571		0.428571	0	18.6429
p__Bacteroidetes|c__Bacteroidia|o__Bacteroidales|f__S24-7|g__	0.587433	0	0	0.714286		0	0	0.285714
p__Bacteroidetes|c__Flavobacteriia|o__Flavobacteriales|f__[Weeksellaceae]|g__	0.116527	0	0	0		0	0	0.428571
p__Bacteroidetes|c__Flavobacteriia|o__Flavobacteriales|f__Flavobacteriaceae|g__Capnocytophaga	0.396208	0	0	0		0	0	0.285714
p__Bacteroidetes|c__Flavobacteriia|o__Flavobacteriales|f__Flavobacteriaceae|g__Myroides	0.396208	0	0	0		0	0	0.142857
p__Deferribacteres|c__Deferribacteres|o__Deferribacterales|f__Deferribacteraceae|g__Mucispirillum	0.587433	0	0	7.35714		0	0	6.07143
p__Firmicutes|c__Bacilli|o__Bacillales|f__Staphylococcaceae|g__Jeotgalicoccus	0.396208	0	0	0		0	0	0.142857
p__Firmicutes|c__Bacilli|o__Bacillales|f__Staphylococcaceae|g__Staphylococcus	0.396208	0	0	0		0	0	0.0714286
p__Firmicutes|c__Bacilli|o__Gemellales|f__Gemellaceae|g__Gemella	0.396208	0	0	0		0	0	0.0714286
p__Firmicutes|c__Bacilli|o__Lactobacillales|f__Aerococcaceae|g__Aerococcus	0.396208	0	0	0		0	0	0.142857
p__Firmicutes|c__Bacilli|o__Lactobacillales|f__Enterococcaceae|g__Enterococcus	0.81203	0	0	4.28571		0	0	0.142857
p__Firmicutes|c__Bacilli|o__Lactobacillales|f__Lactobacillaceae|g__Lactobacillus	0.81203	0	0	8.21429		0	0	6.42857
p__Firmicutes|c__Bacilli|o__Lactobacillales|f__Lactobacillaceae|g__Pediococcus	0.396208	0	0	0		0	0	0.285714
p__Firmicutes|c__Bacilli|o__Lactobacillales|f__Leuconostocaceae|g__	0.587433	0	0	0.0714286		0	0	0
p__Firmicutes|c__Bacilli|o__Lactobacillales|f__Streptococcaceae|g__Streptococcus	0.452539	0	0	34.9286		0.142857	0	2
p__Firmicutes|c__Bacilli|o__Lactobacillales|Other|Other	0.452539	0	0	0.214286		0	0	0
p__Firmicutes|c__Bacilli|o__Turicibacterales|f__Turicibacteraceae|g__Turicibacter	0.572138	0	0	0.857143		0	0	0.142857
p__Firmicutes|c__Clostridia|o__Clostridiales|f__[Mogibacteriaceae]|g__	0.0831521	0	0	0.0714286		0.0714286	0	0.714286
p__Firmicutes|c__Clostridia|o__Clostridiales|f__[Tissierellaceae]|g__Anaerococcus	0.0831521	0	0	0		0	0	8.35714
p__Firmicutes|c__Clostridia|o__Clostridiales|f__[Tissierellaceae]|g__Finegoldia	0.116527	0	0	0		0	0	1.28571
p__Firmicutes|c__Clostridia|o__Clostridiales|f__[Tissierellaceae]|g__Helcococcus	0.116527	0	0	0		0	0	3.5
p__Firmicutes|c__Clostridia|o__Clostridiales|f__[Tissierellaceae]|g__Parvimonas	0.396208	0	0	0		0	0	0.285714
p__Firmicutes|c__Clostridia|o__Clostridiales|f__[Tissierellaceae]|g__Peptoniphilus	0.0831521	0	0	0		0	0	1.78571
p__Firmicutes|c__Clostridia|o__Clostridiales|f__|g__	0.401634	0.25	0	1		0.285714	0.0714286	2.35714
p__Firmicutes|c__Clostridia|o__Clostridiales|f__Christensenellaceae|g__	0.396208	0	0	0		0	0	0.142857
p__Firmicutes|c__Clostridia|o__Clostridiales|f__Clostridiaceae|g__	0.401634	0.142857	0	0.857143		0.285714	0.0714286	1
p__Firmicutes|c__Clostridia|o__Clostridiales|f__Clostridiaceae|g__Candidatus Arthromitus	0.587433	0	0	0.642857		0	0	0
p__Firmicutes|c__Clostridia|o__Clostridiales|f__Clostridiaceae|g__Clostridium	0.234984	1.46429	0	5.35714		2.85714	1.21429	6.78571
p__Firmicutes|c__Clostridia|o__Clostridiales|f__Clostridiaceae|Other	0.769825	0	0	0.357143		0	0	0.571429
p__Firmicutes|c__Clostridia|o__Clostridiales|f__Eubacteriaceae|g__Pseudoramibacter_Eubacterium	0.911583	0	0	0.0714286		0	0	0.214286
p__Firmicutes|c__Clostridia|o__Clostridiales|f__Lachnospiraceae|g__	0.587433	0.714286	0.0714286	2.78571		0.642857	0.142857	1.64286
p__Firmicutes|c__Clostridia|o__Clostridiales|f__Lachnospiraceae|g__[Ruminococcus]	0.116527	2.14286	0	9.21429		0.571429	0	1.42857
p__Firmicutes|c__Clostridia|o__Clostridiales|f__Lachnospiraceae|g__Blautia	0.572138	1.10714	0	4.71429		1.5	0.285714	3.14286
p__Firmicutes|c__Clostridia|o__Clostridiales|f__Lachnospiraceae|g__Coprococcus	0.396208	0	0	0.142857		0	0	0.0714286
p__Firmicutes|c__Clostridia|o__Clostridiales|f__Lachnospiraceae|g__Dorea	0.251871	1.75	0	37.1429		1.07143	0.142857	2.92857
p__Firmicutes|c__Clostridia|o__Clostridiales|f__Lachnospiraceae|g__Epulopiscium	0.587433	0	0	3		0	0	0
p__Firmicutes|c__Clostridia|o__Clostridiales|f__Lachnospiraceae|g__Lachnospira	0.396208	0	0	0		0	0	0.785714
p__Firmicutes|c__Clostridia|o__Clostridiales|f__Lachnospiraceae|g__Roseburia	0.0831521	0	0	2.42857		0.142857	0	4.5
p__Firmicutes|c__Clostridia|o__Clostridiales|f__Lachnospiraceae|Other	0.740066	0	0	0.357143		0	0	0.428571
p__Firmicutes|c__Clostridia|o__Clostridiales|f__Peptococcaceae|g__Peptococcus	0.0832301	0	0	0.285714		0.214286	0	0.714286
p__Firmicutes|c__Clostridia|o__Clostridiales|f__Peptostreptococcaceae|g__	1	0	0	0.714286		0	0	0.285714
p__Firmicutes|c__Clostridia|o__Clostridiales|f__Peptostreptococcaceae|g__Filifactor	0.396208	0	0	0		0	0	0.285714
p__Firmicutes|c__Clostridia|o__Clostridiales|f__Peptostreptococcaceae|g__Peptostreptococcus	0.396208	0	0	0		0	0	0.785714
p__Firmicutes|c__Clostridia|o__Clostridiales|f__Ruminococcaceae|g__	0.929872	0	0	1.28571		0.0714286	0	0.714286
p__Firmicutes|c__Clostridia|o__Clostridiales|f__Ruminococcaceae|g__Faecalibacterium	0.555057	0	0	10.2143		0.142857	0	2.21429
p__Firmicutes|c__Clostridia|o__Clostridiales|f__Ruminococcaceae|g__Oscillospira	0.929872	0	0	0.0714286		0	0	0.0714286
p__Firmicutes|c__Clostridia|o__Clostridiales|f__Veillonellaceae|g__Dialister	0.251871	0	0	0		0	0	0.5
p__Firmicutes|c__Clostridia|o__Clostridiales|f__Veillonellaceae|g__Megamonas	0.929872	4.46429	0	27.8571		5.35714	0.0714286	18.1429
p__Firmicutes|c__Clostridia|o__Clostridiales|f__Veillonellaceae|g__Megasphaera	0.587433	0	0	0.0714286		0	0	0
p__Firmicutes|c__Clostridia|o__Clostridiales|f__Veillonellaceae|g__Phascolarctobacterium	0.139579	0	0	1.21429		0.357143	0	1.5
p__Firmicutes|c__Clostridia|o__Clostridiales|Other|Other	0.587433	0	0	0.0714286		0	0	0
p__Firmicutes|c__Erysipelotrichi|o__Erysipelotrichales|f__Erysipelotrichaceae|g__	0.600599	0	0	0.428571		0	0	0.142857
p__Firmicutes|c__Erysipelotrichi|o__Erysipelotrichales|f__Erysipelotrichaceae|g__[Eubacterium]	0.572138	0.0357143	0	1.42857		0	0	0.5
p__Firmicutes|c__Erysipelotrichi|o__Erysipelotrichales|f__Erysipelotrichaceae|g__Allobaculum	0.0831521	0	0	1.21429		0.785714	0	5.21429
p__Firmicutes|c__Erysipelotrichi|o__Erysipelotrichales|f__Erysipelotrichaceae|g__Catenibacterium	0.587433	0	0	1.64286		0	0	0.571429
p__Fusobacteria|c__Fusobacteriia|o__Fusobacteriales|f__Fusobacteriaceae|g__Cetobacterium	0.116527	0	0	0		0	0	4.07143
p__Fusobacteria|c__Fusobacteriia|o__Fusobacteriales|f__Fusobacteriaceae|g__Fusobacterium	0.956208	21.5	0.142857	40		21.7143	7.07143	53.8571
p__Fusobacteria|c__Fusobacteriia|o__Fusobacteriales|f__Fusobacteriaceae|Other	0.15619	0	0	0.0714286		0	0	0.142857
p__Proteobacteria|c__Alphaproteobacteria|o__RF32|f__|g__	0.396208	0	0	0		0	0	0.214286
p__Proteobacteria|c__Betaproteobacteria|o__Burkholderiales|f__Alcaligenaceae|g__Sutterella	0.0956102	0.392857	0	9.07143		0	0	0.428571
p__Proteobacteria|c__Epsilonproteobacteria|o__Campylobacterales|f__Campylobacteraceae|g__Campylobacter	0.116527	0.428571	0	20.0714		0	0	0.214286
p__Proteobacteria|c__Epsilonproteobacteria|o__Campylobacterales|f__Helicobacteraceae|g__	0.372511	0.0714286	0	7.64286		0	0	0.428571
p__Proteobacteria|c__Epsilonproteobacteria|o__Campylobacterales|f__Helicobacteraceae|g__Helicobacter	0.396208	0.214286	0	18.5		0	0	0.857143
p__Proteobacteria|c__Epsilonproteobacteria|o__Campylobacterales|f__Helicobacteraceae|Other	0.551528	0	0	4.14286		0	0	0.0714286
p__Proteobacteria|c__Gammaproteobacteria|o__Aeromonadales|f__Succinivibrionaceae|g__	0.624499	0.0357143	0	0.857143		0.0714286	0	1.5
p__Proteobacteria|c__Gammaproteobacteria|o__Aeromonadales|f__Succinivibrionaceae|g__Anaerobiospirillum	0.396208	2.67857	0	12.5714		0.642857	0	4.35714
p__Proteobacteria|c__Gammaproteobacteria|o__Aeromonadales|f__Succinivibrionaceae|g__Succinivibrio	0.396208	0	0	0.714286		0	0	0
p__Proteobacteria|c__Gammaproteobacteria|o__Aeromonadales|f__Succinivibrionaceae|Other	0.587433	0	0	0.0714286		0	0	0
p__Proteobacteria|c__Gammaproteobacteria|o__Enterobacteriales|f__Enterobacteriaceae|g__	0.093052	0.0714286	0	0.785714		0	0	0.0714286
p__Proteobacteria|c__Gammaproteobacteria|o__Enterobacteriales|f__Enterobacteriaceae|g__Providencia	0.587433	0	0	0.142857		0	0	0
p__Proteobacteria|c__Gammaproteobacteria|o__Pasteurellales|f__Pasteurellaceae|g__	0.303804	0	0	0.0714286		0	0	0.357143
p__Proteobacteria|c__Gammaproteobacteria|o__Pasteurellales|f__Pasteurellaceae|g__Aggregatibacter	0.396208	0	0	0		0	0	0.0714286
p__Proteobacteria|c__Gammaproteobacteria|o__Pseudomonadales|f__Moraxellaceae|g__	0.396208	0	0	0		0	0	2.21429
p__Proteobacteria|c__Gammaproteobacteria|o__Pseudomonadales|f__Moraxellaceae|g__Acinetobacter	0.396208	0	0	0		0	0	0.0714286
p__Proteobacteria|c__Gammaproteobacteria|o__Pseudomonadales|f__Pseudomonadaceae|g__Azomonas	0.032562	0	0	0		0.0714286	0	0.357143
p__Proteobacteria|c__Gammaproteobacteria|o__Pseudomonadales|f__Pseudomonadaceae|g__Pseudomonas	0.116527	0	0	0		0	0	0.142857
p__Spirochaetes|c__[Brachyspirae]|o__[Brachyspirales]|f__Brachyspiraceae|g__Brachyspira	0.754402	0	0	9.78571		0	0	0.357143
p__Tenericutes|c__Mollicutes|o__Anaeroplasmatales|f__Anaeroplasmataceae|g__Anaeroplasma	0.342262	0	0	0.142857		0	0	0.214286
p__Tenericutes|c__Mollicutes|o__Mycoplasmatales|f__Mycoplasmataceae|g__Mycoplasma	0.251871	0	0	0		0	0	0.214286
p__Tenericutes|c__Mollicutes|o__Mycoplasmatales|f__Mycoplasmataceae|g__Ureaplasma	0.116527	0	0	0		0	0	0.428571
Species
p__Actinobacteria|c__Actinobacteria|o__Actinomycetales|f__Corynebacteriaceae|g__Corynebacterium|s__	8.99497e-05	0	0	0.142857		5.78571	0.357143	31
p__Proteobacteria|c__Gammaproteobacteria|o__Pseudomonadales|f__Pseudomonadaceae|g__Azomonas|s__	0.04172	0	0	0		0.0714286	0	0.357143
p__Firmicutes|c__Clostridia|o__Clostridiales|f__Lachnospiraceae|g__[Ruminococcus]|s__	0.0423034	0	0	0.285714		0.0714286	0	0.714286
p__Bacteroidetes|c__Bacteroidia|o__Bacteroidales|f__[Odoribacteraceae]|g__Odoribacter|s__	0.0586181	0	0	0		0	0	0.142857
p__Bacteroidetes|c__Bacteroidia|o__Bacteroidales|f__Porphyromonadaceae|g__Porphyromonas|s__	0.0586181	0	0	0		0	0	28.8571
p__Firmicutes|c__Erysipelotrichi|o__Erysipelotrichales|f__Erysipelotrichaceae|g__Allobaculum|s__	0.0892897	0	0	1.21429		0.785714	0	5.21429
p__Firmicutes|c__Clostridia|o__Clostridiales|f__Lachnospiraceae|g__Roseburia|s__	0.0958848	0	0	2.42857		0.142857	0	4.5
p__Firmicutes|c__Clostridia|o__Clostridiales|f__[Mogibacteriaceae]|g__|s__	0.0958848	0	0	0.0714286		0.0714286	0	0.714286
p__Firmicutes|c__Clostridia|o__Clostridiales|f__[Tissierellaceae]|g__Anaerococcus|s__	0.0958848	0	0	0		0	0	8.35714
p__Firmicutes|c__Clostridia|o__Clostridiales|f__[Tissierellaceae]|g__Peptoniphilus|s__	0.0958848	0	0	0		0	0	1.78571
p__Firmicutes|c__Clostridia|o__Clostridiales|f__Peptococcaceae|g__Peptococcus|s__	0.0969442	0	0	0.285714		0.214286	0	0.714286
p__Proteobacteria|c__Gammaproteobacteria|o__Enterobacteriales|f__Enterobacteriaceae|g__|s__	0.10382	0.0714286	0	0.785714		0	0	0.0714286
p__Firmicutes|c__Clostridia|o__Clostridiales|f__Lachnospiraceae|g__[Ruminococcus]|s__gnavus	0.10382	2.14286	0	9.21429		0.571429	0	1.28571
p__Proteobacteria|c__Betaproteobacteria|o__Burkholderiales|f__Alcaligenaceae|g__Sutterella|s__	0.105001	0.392857	0	9.07143		0	0	0.428571
p__Proteobacteria|c__Epsilonproteobacteria|o__Campylobacterales|f__Campylobacteraceae|g__Campylobacter|s__	0.142191	0.428571	0	20.0714		0	0	0.214286
p__Fusobacteria|c__Fusobacteriia|o__Fusobacteriales|f__Fusobacteriaceae|g__Cetobacterium|s__somerae	0.142191	0	0	0		0	0	4.07143
p__Proteobacteria|c__Gammaproteobacteria|o__Pseudomonadales|f__Pseudomonadaceae|g__Pseudomonas|s__	0.142191	0	0	0		0	0	0.142857
p__Tenericutes|c__Mollicutes|o__Mycoplasmatales|f__Mycoplasmataceae|g__Ureaplasma|s__	0.142191	0	0	0		0	0	0.428571
p__Bacteroidetes|c__Flavobacteriia|o__Flavobacteriales|f__[Weeksellaceae]|g__|s__	0.142191	0	0	0		0	0	0.428571
p__Firmicutes|c__Clostridia|o__Clostridiales|f__[Tissierellaceae]|g__Finegoldia|s__	0.142191	0	0	0		0	0	1.28571
p__Firmicutes|c__Clostridia|o__Clostridiales|f__[Tissierellaceae]|g__Helcococcus|s__	0.142191	0	0	0		0	0	3.5
p__Bacteroidetes|c__Bacteroidia|o__Bacteroidales|f__[Paraprevotellaceae]|g__[Prevotella]|s__	0.149511	0	0	17.7857		3.57143	0	30.1429
p__Firmicutes|c__Clostridia|o__Clostridiales|f__Clostridiaceae|g__Clostridium|s__hiranonis	0.159035	1.25	0	5.35714		2.85714	0.857143	6.5
p__Firmicutes|c__Clostridia|o__Clostridiales|f__Veillonellaceae|g__Phascolarctobacterium|s__	0.163933	0	0	1.21429		0.357143	0	1.5
p__Fusobacteria|c__Fusobacteriia|o__Fusobacteriales|f__Fusobacteriaceae|Other|Other	0.184109	0	0	0.0714286		0	0	0.142857
p__Bacteroidetes|c__Bacteroidia|o__Bacteroidales|f__[Paraprevotellaceae]|g__|s__	0.301195	0	0	9.35714		2.42857	0	8.64286
p__Firmicutes|c__Clostridia|o__Clostridiales|f__Lachnospiraceae|g__Dorea|s__	0.301195	1.75	0	37.1429		1.07143	0.142857	2.92857
p__Firmicutes|c__Clostridia|o__Clostridiales|f__Veillonellaceae|g__Dialister|s__	0.301195	0	0	0		0	0	0.5
p__Firmicutes|c__Erysipelotrichi|o__Erysipelotrichales|f__Erysipelotrichaceae|g__[Eubacterium]|s__	0.301195	0	0	0		0	0	0.142857
p__Tenericutes|c__Mollicutes|o__Mycoplasmatales|f__Mycoplasmataceae|g__Mycoplasma|s__	0.301195	0	0	0		0	0	0.214286
p__Proteobacteria|c__Gammaproteobacteria|o__Pasteurellales|f__Pasteurellaceae|g__|s__	0.364136	0	0	0.0714286		0	0	0.357143
p__Tenericutes|c__Mollicutes|o__Anaeroplasmatales|f__Anaeroplasmataceae|g__Anaeroplasma|s__	0.411116	0	0	0.142857		0	0	0.214286
p__Proteobacteria|c__Epsilonproteobacteria|o__Campylobacterales|f__Helicobacteraceae|g__|s__	0.416721	0.0714286	0	7.64286		0	0	0.428571
p__Firmicutes|c__Clostridia|o__Clostridiales|f__Lachnospiraceae|g__Blautia|s__	0.416721	0.0357143	0	2.28571		0.357143	0	1.14286
p__Proteobacteria|c__Gammaproteobacteria|o__Aeromonadales|f__Succinivibrionaceae|g__Anaerobiospirillum|s__	0.416721	2.67857	0	12.5714		0.642857	0	4.35714
p__Firmicutes|c__Erysipelotrichi|o__Erysipelotrichales|f__Erysipelotrichaceae|g__[Eubacterium]|s__dolichum	0.416721	0	0	1.42857		0	0	0
p__Proteobacteria|c__Gammaproteobacteria|o__Aeromonadales|f__Succinivibrionaceae|g__Succinivibrio|s__	0.416721	0	0	0.714286		0	0	0
p__Proteobacteria|c__Epsilonproteobacteria|o__Campylobacterales|f__Helicobacteraceae|g__Helicobacter|s__	0.416721	0.214286	0	18.5		0	0	0.857143
p__Firmicutes|c__Clostridia|o__Clostridiales|f__Lachnospiraceae|g__Coprococcus|s__	0.416721	0	0	0.142857		0	0	0.0714286
p__Actinobacteria|c__Actinobacteria|o__Actinomycetales|f__Actinomycetaceae|g__Actinomyces|s__europaeus	0.416721	0	0	0		0	0	1.14286
p__Actinobacteria|c__Actinobacteria|o__Actinomycetales|f__Actinomycetaceae|g__Trueperella|s__	0.416721	0	0	0		0	0	0.0714286
p__Actinobacteria|c__Actinobacteria|o__Actinomycetales|f__Corynebacteriaceae|g__Corynebacterium|s__mastitidis	0.416721	0	0	0		0	0	0.0714286
p__Actinobacteria|c__Actinobacteria|o__Bifidobacteriales|f__Bifidobacteriaceae|g__Bifidobacterium|s__pseudolongum	0.416721	0	0	0		0	0	0.0714286
p__Bacteroidetes|c__Bacteroidia|o__Bacteroidales|f__|g__|s__	0.416721	0	0	0		0	0	0.0714286
p__Bacteroidetes|c__Bacteroidia|o__Bacteroidales|f__Bacteroidaceae|g__Bacteroides|Other	0.416721	0	0	0		0	0	0.0714286
p__Bacteroidetes|c__Bacteroidia|o__Bacteroidales|f__Porphyromonadaceae|g__Porphyromonas|s__endodontalis	0.416721	0	0	0		0	0	0.142857
p__Bacteroidetes|c__Bacteroidia|o__Bacteroidales|f__Prevotellaceae|g__Prevotella|s__	0.416721	0	0	0		0	0	0.142857
p__Bacteroidetes|c__Flavobacteriia|o__Flavobacteriales|f__Flavobacteriaceae|g__Capnocytophaga|s__	0.416721	0	0	0		0	0	0.285714
p__Bacteroidetes|c__Flavobacteriia|o__Flavobacteriales|f__Flavobacteriaceae|g__Myroides|s__odoratimimus	0.416721	0	0	0		0	0	0.142857
p__Firmicutes|c__Bacilli|o__Bacillales|f__Staphylococcaceae|g__Jeotgalicoccus|s__	0.416721	0	0	0		0	0	0.142857
p__Firmicutes|c__Bacilli|o__Bacillales|f__Staphylococcaceae|g__Staphylococcus|s__	0.416721	0	0	0		0	0	0.0714286
p__Firmicutes|c__Bacilli|o__Gemellales|f__Gemellaceae|g__Gemella|s__	0.416721	0	0	0		0	0	0.0714286
p__Firmicutes|c__Bacilli|o__Lactobacillales|f__Aerococcaceae|g__Aerococcus|s__	0.416721	0	0	0		0	0	0.142857
p__Firmicutes|c__Bacilli|o__Lactobacillales|f__Lactobacillaceae|g__Pediococcus|Other	0.416721	0	0	0		0	0	0.285714
p__Firmicutes|c__Bacilli|o__Lactobacillales|f__Streptococcaceae|g__Streptococcus|s__minor	0.416721	0	0	0		0	0	0.0714286
p__Firmicutes|c__Clostridia|o__Clostridiales|f__Christensenellaceae|g__|s__	0.416721	0	0	0		0	0	0.142857
p__Firmicutes|c__Clostridia|o__Clostridiales|f__Lachnospiraceae|g__Lachnospira|s__	0.416721	0	0	0		0	0	0.785714
p__Firmicutes|c__Clostridia|o__Clostridiales|f__Peptostreptococcaceae|g__Filifactor|s__	0.416721	0	0	0		0	0	0.285714
p__Firmicutes|c__Clostridia|o__Clostridiales|f__Peptostreptococcaceae|g__Peptostreptococcus|s__	0.416721	0	0	0		0	0	0.142857
p__Firmicutes|c__Clostridia|o__Clostridiales|f__Peptostreptococcaceae|g__Peptostreptococcus|s__anaerobius	0.416721	0	0	0		0	0	0.642857
p__Firmicutes|c__Clostridia|o__Clostridiales|f__Veillonellaceae|g__Megamonas|s__hypermegale	0.416721	0	0	0		0	0	0.0714286
p__Firmicutes|c__Clostridia|o__Clostridiales|f__[Tissierellaceae]|g__Parvimonas|s__	0.416721	0	0	0		0	0	0.285714
p__Firmicutes|c__Erysipelotrichi|o__Erysipelotrichales|f__Erysipelotrichaceae|g__[Eubacterium]|Other	0.416721	0	0	0		0	0	0.142857
p__Proteobacteria|c__Alphaproteobacteria|o__RF32|f__|g__|s__	0.416721	0	0	0		0	0	0.214286
p__Proteobacteria|c__Gammaproteobacteria|o__Pasteurellales|f__Pasteurellaceae|g__Aggregatibacter|s__	0.416721	0	0	0		0	0	0.0714286
p__Proteobacteria|c__Gammaproteobacteria|o__Pseudomonadales|f__Moraxellaceae|g__|s__	0.416721	0	0	0		0	0	2.21429
p__Proteobacteria|c__Gammaproteobacteria|o__Pseudomonadales|f__Moraxellaceae|g__Acinetobacter|s__	0.416721	0	0	0		0	0	0.0714286
p__Firmicutes|c__Clostridia|o__Clostridiales|f__Clostridiaceae|g__|s__	0.425099	0.142857	0	0.857143		0.285714	0.0714286	1
p__Firmicutes|c__Clostridia|o__Clostridiales|f__|g__|s__	0.425099	0.25	0	1		0.285714	0.0714286	2.35714
p__Bacteroidetes|c__Bacteroidia|o__Bacteroidales|f__Porphyromonadaceae|g__Parabacteroides|s__	0.450221	0.142857	0	2.07143		0.0714286	0	0.214286
p__Firmicutes|c__Bacilli|o__Lactobacillales|f__Streptococcaceae|g__Streptococcus|s__	0.462965	0	0	33.7857		0.142857	0	1.78571
p__Bacteroidetes|c__Bacteroidia|o__Bacteroidales|f__[Paraprevotellaceae]|g__Paraprevotella|s__	0.47656	0	0	2.71429		0	0	0.428571
p__Firmicutes|c__Bacilli|o__Lactobacillales|Other|Other|Other	0.47656	0	0	0.214286		0	0	0
p__Firmicutes|c__Clostridia|o__Clostridiales|f__Lachnospiraceae|g__Blautia|s__producta	0.479281	0.821429	0	4		1.21429	0.285714	2.14286
p__Bacteroidetes|c__Bacteroidia|o__Bacteroidales|f__Bacteroidaceae|g__Bacteroides|s__coprophilus	0.516292	0.107143	0	25.9286		0.428571	0	3.64286
p__Bacteroidetes|c__Bacteroidia|o__Bacteroidales|f__Bacteroidaceae|g__Bacteroides|s__eggerthii	0.561692	0	0	0.142857		0	0	0.0714286
p__Bacteroidetes|c__Bacteroidia|o__Bacteroidales|f__Bacteroidaceae|g__5-7N15|s__	0.561692	0	0	0.714286		0	0	0.0714286
p__Proteobacteria|c__Epsilonproteobacteria|o__Campylobacterales|f__Helicobacteraceae|Other|Other	0.561692	0	0	4.14286		0	0	0.0714286
p__Firmicutes|c__Clostridia|o__Clostridiales|f__Ruminococcaceae|g__Faecalibacterium|s__prausnitzii	0.567133	0	0	10.2143		0.142857	0	2.21429
p__Firmicutes|c__Bacilli|o__Turicibacterales|f__Turicibacteraceae|g__Turicibacter|s__	0.604768	0	0	0.857143		0	0	0.142857
p__Firmicutes|c__Clostridia|o__Clostridiales|f__Clostridiaceae|g__Clostridium|s__	0.617964	0	0	0.428571		0	0	0.357143
p__Firmicutes|c__Erysipelotrichi|o__Erysipelotrichales|f__Erysipelotrichaceae|g__Catenibacterium|s__	0.617964	0	0	1.64286		0	0	0.571429
p__Firmicutes|c__Clostridia|o__Clostridiales|f__Lachnospiraceae|g__|s__	0.617964	0.714286	0.0714286	2.78571		0.642857	0.142857	1.64286
p__Deferribacteres|c__Deferribacteres|o__Deferribacterales|f__Deferribacteraceae|g__Mucispirillum|s__schaedleri	0.617964	0	0	7.35714		0	0	6.07143
p__Bacteroidetes|c__Bacteroidia|o__Bacteroidales|f__S24-7|g__|s__	0.617964	0	0	0.714286		0	0	0.285714
p__Bacteroidetes|c__Bacteroidia|o__Bacteroidales|f__Bacteroidaceae|Other|Other	0.617964	0	0	0.0714286		0	0	0
p__Bacteroidetes|c__Bacteroidia|o__Bacteroidales|f__Porphyromonadaceae|g__Parabacteroides|s__distasonis	0.617964	0	0	0.0714286		0	0	0
p__Firmicutes|c__Bacilli|o__Lactobacillales|f__Enterococcaceae|g__Enterococcus|Other	0.617964	0	0	0.0714286		0	0	0
p__Firmicutes|c__Bacilli|o__Lactobacillales|f__Leuconostocaceae|g__|s__	0.617964	0	0	0.0714286		0	0	0
p__Firmicutes|c__Clostridia|o__Clostridiales|Other|Other|Other	0.617964	0	0	0.0714286		0	0	0
p__Firmicutes|c__Clostridia|o__Clostridiales|f__Clostridiaceae|g__Candidatus Arthromitus|s__	0.617964	0	0	0.642857		0	0	0
p__Firmicutes|c__Clostridia|o__Clostridiales|f__Lachnospiraceae|g__Epulopiscium|s__	0.617964	0	0	3		0	0	0
p__Firmicutes|c__Clostridia|o__Clostridiales|f__Veillonellaceae|g__Megasphaera|s__	0.617964	0	0	0.0714286		0	0	0
p__Proteobacteria|c__Gammaproteobacteria|o__Aeromonadales|f__Succinivibrionaceae|Other|Other	0.617964	0	0	0.0714286		0	0	0
p__Proteobacteria|c__Gammaproteobacteria|o__Enterobacteriales|f__Enterobacteriaceae|g__Providencia|s__	0.617964	0	0	0.142857		0	0	0
p__Firmicutes|c__Erysipelotrichi|o__Erysipelotrichales|f__Erysipelotrichaceae|g__|s__	0.633248	0	0	0.428571		0	0	0.142857
p__Actinobacteria|c__Coriobacteriia|o__Coriobacteriales|f__Coriobacteriaceae|g__Collinsella|s__stercoris	0.656336	0	0	0.5		0	0	0.285714
p__Proteobacteria|c__Gammaproteobacteria|o__Aeromonadales|f__Succinivibrionaceae|g__|s__	0.661339	0.0357143	0	0.857143		0.0714286	0	1.5
p__Firmicutes|c__Bacilli|o__Lactobacillales|f__Streptococcaceae|g__Streptococcus|s__anginosus	0.745071	0	0	0.642857		0	0	0.142857
p__Bacteroidetes|c__Bacteroidia|o__Bacteroidales|f__Bacteroidaceae|g__Bacteroides|s__fragilis	0.766851	0	0	8.57143		0	0	3.42857
p__Firmicutes|c__Clostridia|o__Clostridiales|f__Lachnospiraceae|Other|Other	0.769834	0	0	0.357143		0	0	0.428571
p__Spirochaetes|c__[Brachyspirae]|o__[Brachyspirales]|f__Brachyspiraceae|g__Brachyspira|s__	0.786529	0	0	9.78571		0	0	0.357143
p__Firmicutes|c__Clostridia|o__Clostridiales|f__Clostridiaceae|Other|Other	0.804392	0	0	0.357143		0	0	0.571429
p__Firmicutes|c__Clostridia|o__Clostridiales|f__Clostridiaceae|g__Clostridium|Other	0.804427	0	0	3.35714		0	0	1.92857
p__Firmicutes|c__Bacilli|o__Lactobacillales|f__Lactobacillaceae|g__Lactobacillus|s__	0.842813	0	0	8.21429		0	0	6.42857
p__Actinobacteria|c__Coriobacteriia|o__Coriobacteriales|f__Coriobacteriaceae|g__Slackia|s__	0.880506	0	0	0.142857		0	0	0.142857
p__Bacteroidetes|c__Bacteroidia|o__Bacteroidales|f__Bacteroidaceae|g__Bacteroides|s__plebeius	0.883028	0.321429	0	5.28571		0.428571	0	1.07143
p__Bacteroidetes|c__Bacteroidia|o__Bacteroidales|f__Bacteroidaceae|g__Bacteroides|s__uniformis	0.905302	0	0	0.857143		0	0	0.142857
p__Bacteroidetes|c__Bacteroidia|o__Bacteroidales|f__Prevotellaceae|g__Prevotella|s__copri	0.905302	1.25	0	22.3571		0.428571	0	18.5
p__Firmicutes|c__Bacilli|o__Lactobacillales|f__Streptococcaceae|g__Streptococcus|Other	0.905302	0	0	0.5		0	0	0.0714286
p__Actinobacteria|c__Actinobacteria|o__Bifidobacteriales|f__Bifidobacteriaceae|g__Bifidobacterium|s__	0.905302	0	0	0.285714		0	0	0.0714286
p__Firmicutes|c__Bacilli|o__Lactobacillales|f__Enterococcaceae|g__Enterococcus|s__	0.905302	0	0	0.928571		0	0	0.142857
p__Firmicutes|c__Bacilli|o__Lactobacillales|f__Enterococcaceae|g__Enterococcus|s__cecorum	0.905302	0	0	3.35714		0	0	0.0714286
p__Bacteroidetes|c__Bacteroidia|o__Bacteroidales|f__Bacteroidaceae|g__Bacteroides|s__	0.905965	22.9643	0	45.5714		26.3571	5.85714	39.3571
p__Firmicutes|c__Clostridia|o__Clostridiales|f__Eubacteriaceae|g__Pseudoramibacter_Eubacterium|s__	0.924216	0	0	0.0714286		0	0	0.214286
p__Firmicutes|c__Clostridia|o__Clostridiales|f__Ruminococcaceae|g__Oscillospira|s__	0.949069	0	0	0.0714286		0	0	0.0714286
p__Firmicutes|c__Clostridia|o__Clostridiales|f__Ruminococcaceae|g__|s__	0.949069	0	0	1.28571		0.0714286	0	0.714286
p__Firmicutes|c__Clostridia|o__Clostridiales|f__Veillonellaceae|g__Megamonas|s__	0.949069	4.46429	0	27.8571		5.35714	0.0714286	18.1429
p__Fusobacteria|c__Fusobacteriia|o__Fusobacteriales|f__Fusobacteriaceae|g__Fusobacterium|s__	0.978054	21.5	0.142857	40		21.7143	7.07143	53.8571
p__Firmicutes|c__Clostridia|o__Clostridiales|f__Clostridiaceae|g__Clostridium|s__perfringens	0.993304	0	0	0.714286		0	0	0.142857
p__Firmicutes|c__Clostridia|o__Clostridiales|f__Lachnospiraceae|g__Blautia|Other	0.993304	0	0	0.357143		0	0	0.214286
p__Firmicutes|c__Clostridia|o__Clostridiales|f__Peptostreptococcaceae|g__|s__	1	0	0	0.714286		0	0	0.285714
p__Firmicutes|c__Erysipelotrichi|o__Erysipelotrichales|f__Erysipelotrichaceae|g__[Eubacterium]|s__biforme	1	0	0	1.35714		0	0	0.357143
