# Supplementary material for: Characterization of the fecal microbiome during neonatal and early pediatric development in puppies
Source: PLoS One. 2017 Apr 27;12(4):e0175718. doi: 10.1371/journal.pone.0175718 (PMC5407640; doi:10.1371/journal.pone.0175718)
Supplement: S3 Table — (XLSX) [file pone.0175718.s007.xlsx]

## Sheet: S3 Table
				S3 Table. Quantitative PCR results for select bacterial groups.
					Day (median (min-max))
					2	21	42	56	p-value
				Universal PCR	11.2a,c (10.0-12.3)	11.5c (10.4-12.2)	11.6 (10.8-12.3)	11.8b (11.1-12.4)	0.0008
				Bifidobacterium	5.2a (3.6-6.5)	5.0 (3.6-5.9)	4.8b (3.4-6.7)	5.0 (3.4-7.3)	0.0054
				E. Coli	7.7a,c (3.1-8.8)	7.7c (5.4-8.3)	6.3b (4.7-8.6)	6.9c (4.8-8.8)	0.0004
				Faecalibacterium	5.2 (4.6-6.5)	5.0a (4.5-6.5)	5.4b,c (4.8-6.8)	5.6c (4.5-7.7)	<0.0001
				Ruminococcaceaea	6.2a (3.7-7.7)	6.4a,b (4.8-7.1)	6.8b,c (4.2-7.5)	7.3c (5.9-7.9)	<0.0001
				C. perfringens	5.4 (2.6-7.6)	3.8 (2.6-6.2)	4.3 (2.6-6.6)	5.0 (2.6-7.3)	0.0328
				Medians not sharing a common superscript are significantly different than eachother based on the Dunn's Post Test
