# Supplementary material for: Characterization of the fecal microbiome during neonatal and early pediatric development in puppies
Source: PLoS One. 2017 Apr 27;12(4):e0175718. doi: 10.1371/journal.pone.0175718 (PMC5407640; doi:10.1371/journal.pone.0175718)
Supplement: S4 Table — (XLSX) [file pone.0175718.s008.xlsx]

## Sheet: S4 Table
S4 Table. Summary Statistics of PICRUSt data expressed as a percent of total KEGG orthologs for puppies during neonatal development and the dams.
	Mean						Standard Deviation
	2	21	42	56	dams		2	21	42	56	dams		q-value
Level 1
Cellular Processes	3.25903	2.59715	2.67558	2.41338	2.00781		0.962364	0.514438	1.08374	0.860259	0.424595		0.000136138
None	0.175616	0.151643	0.164224	0.166898	0.194339		0.0237796	0.0147711	0.0174988	0.0229606	0.0171202		0.000297593
Environmental Information Processing	16.5141	13.6113	12.6923	13.6053	13.6991		1.89683	1.51382	1.35879	1.61811	0.95779		0.00348897
Genetic Information Processing	18.7955	19.5193	20.2719	19.9713	20.1466		1.51802	0.954062	1.0999	1.28756	0.700339		0.23498
Human Diseases	0.765626	0.774983	0.793392	0.750273	0.722176		0.109337	0.0561749	0.0777844	0.0797832	0.0506281		0.23498
Organismal Systems	0.585653	0.697488	0.721494	0.682242	0.696836		0.0645671	0.0833625	0.0874695	0.083401	0.0445781		0.23498
Unclassified	14.6719	14.3015	14.0201	13.8682	14.042		1.14056	0.507791	0.383391	0.246409	0.208203		0.23498
Metabolism	45.2325	48.3467	48.661	48.5424	48.4911		1.56473	1.42288	1.10686	1.03643	0.966457		0.351647
Level 2
Cellular Processes| Cell Motility	2.63157	1.74353	1.84115	1.61307	1.2335		1.00635	0.568915	1.08859	0.879215	0.437418		0.000201841
Organismal Systems| Circulatory System	0.00122371	0.00380178	0.0103767	0.00882659	0.000997807		0.00429725	0.00372312	0.0156616	0.0140398	0.00301113		0.00171769
Metabolism| Glycan Biosynthesis and Metabolism	1.94019	2.80225	2.82209	2.53923	2.36812		0.44947	0.380316	0.324187	0.462037	0.277464		0.00240577
Organismal Systems| Excretory System	0.0244507	0.0133841	0.0128104	0.0107503	0.0169315		0.0127977	0.00678833	0.00608523	0.00845659	0.00442131		0.00253787
Human Diseases| Cardiovascular Diseases	5.55397e-05	0	0	0	0.000175141		5.56033e-05	0	0	0.000172584	0.000281554		0.00444685
Environmental Information Processing| Membrane Transport	14.4567	11.9275	11.0348	11.9727	12.099		1.63494	1.375	1.28326	1.54997	0.88464		0.00684042
Environmental Information Processing| Signal Transduction	1.90072	1.48667	1.45303	1.4455	1.41206		0.409639	0.237853	0.236533	0.248224	0.160135		0.00852972
Genetic Information Processing| Transcription	3.04894	2.60094	2.44988	2.60761	2.59215		0.289404	0.231352	0.239704	0.320064	0.159187		0.00852972
Metabolism| Xenobiotics Biodegradation and Metabolism	1.82	1.59241	1.65208	1.68677	1.72775		0.275325	0.146723	0.17836	0.170164	0.0923121		0.023563
Organismal Systems| Endocrine System	0.200704	0.297723	0.292504	0.273954	0.289519		0.0443597	0.0401743	0.0436781	0.0402355	0.0303298		0.0242048
Cellular Processes| Cell Growth and Death	0.445435	0.550144	0.578892	0.555913	0.52765		0.0952362	0.0565046	0.0333388	0.045304	0.0331916		0.0272803
Human Diseases| Neurodegenerative Diseases	0.122417	0.123589	0.138365	0.126094	0.0928519		0.0312204	0.028301	0.0660818	0.058661	0.0203447		0.0272803
Unclassified| Metabolism	2.73639	2.52364	2.37888	2.37997	2.5057		0.323621	0.231713	0.158561	0.131659	0.0929366		0.101708
Organismal Systems| Nervous System	0.0845957	0.0851265	0.0844589	0.0878821	0.0991095		0.0127429	0.0151768	0.0121983	0.011953	0.0127168		0.113315
Cellular Processes| Transport and Catabolism	0.187823	0.30746	0.259856	0.248392	0.250558		0.0663456	0.110458	0.0481853	0.0564173	0.0414008		0.119268
Genetic Information Processing| Translation	5.1775	5.33922	5.8095	5.7095	5.89992		0.632625	0.412113	0.432144	0.496564	0.342039		0.119268
Metabolism| Enzyme Families	2.15712	1.9875	2.1067	2.11554	2.19537		0.161111	0.153826	0.145659	0.15782	0.116835		0.119268
Organismal Systems| Environmental Adaptation	0.167415	0.161167	0.174769	0.166758	0.15732		0.0292901	0.0162485	0.0328067	0.0248752	0.010147		0.119268
Metabolism| Biosynthesis of Other Secondary Metabolites	0.762717	0.90242	0.921048	0.933983	0.940851		0.129249	0.0846775	0.0841542	0.086805	0.067692		0.122024
Organismal Systems| Immune System	0.0760612	0.090083	0.0938826	0.0923396	0.0916926		0.0100935	0.0143334	0.0132112	0.00898751	0.00661689		0.177367
Unclassified| Cellular Processes and Signaling	4.30759	4.09631	3.99199	3.99648	3.95407		0.504742	0.255995	0.222656	0.103775	0.1758		0.193356
Metabolism| Lipid Metabolism	2.79161	2.83016	2.76981	2.76434	2.63808		0.146543	0.184593	0.0995971	0.163395	0.135526		0.208272
Human Diseases| Infectious Diseases	0.407813	0.380877	0.397312	0.373303	0.367446		0.0780003	0.0456911	0.0385573	0.0316976	0.0213461		0.218928
Unclassified| Poorly Characterized	4.97571	4.93335	4.88051	4.81833	4.92019		0.260459	0.17399	0.122653	0.144875	0.115642		0.218928
Metabolism| Nucleotide Metabolism	3.9046	4.15497	4.43372	4.27882	4.34913		0.371062	0.2263	0.350082	0.325562	0.199554		0.238963
Genetic Information Processing| Folding, Sorting and Degradation	2.28131	2.53419	2.64775	2.54828	2.49868		0.161055	0.117385	0.134217	0.142086	0.109674		0.257944
Metabolism| Energy Metabolism	5.21603	5.80832	5.99445	6.00474	5.99316		0.338184	0.295695	0.29398	0.261162	0.215457		0.257944
Organismal Systems| Digestive System	0.0322344	0.0472572	0.0538772	0.042884	0.0426259		0.0196629	0.0257174	0.0261488	0.0344428	0.0155645		0.268215
Unclassified| Genetic Information Processing	2.67808	2.76991	2.79176	2.69667	2.68944		0.286583	0.172629	0.111924	0.119247	0.0937715		0.274036
Human Diseases| Immune System Diseases	0.055902	0.0617057	0.0629313	0.0613635	0.0581886		0.00854002	0.00537202	0.0102404	0.00946863	0.0035942		0.274885
Metabolism| Metabolism of Other Amino Acids	1.48813	1.46329	1.51051	1.47932	1.52119		0.0985549	0.0565661	0.0687749	0.083397	0.0488596		0.274885
Metabolism| Metabolism of Terpenoids and Polyketides	1.51459	1.63332	1.7157	1.65762	1.70354		0.108151	0.0780744	0.115231	0.126261	0.0828117		0.274885
Metabolism| Metabolism of Cofactors and Vitamins	4.11868	4.57568	4.63409	4.52272	4.59663		0.338396	0.29702	0.249192	0.306902	0.207279		0.287186
Genetic Information Processing| Replication and Repair	8.32092	9.07458	9.39821	9.13944	9.19516		0.905848	0.582177	0.612516	0.711083	0.400606		0.298038
Metabolism| Amino Acid Metabolism	8.87885	9.35402	9.38371	9.48064	9.38211		0.457467	0.376296	0.364084	0.353596	0.216659		0.315815
Metabolism| Carbohydrate Metabolism	10.7195	11.3157	10.7972	11.1599	11.1695		0.43626	0.381016	0.580185	0.700976	0.381849		0.421009
Human Diseases| Metabolic Diseases	0.0919789	0.10679	0.0993143	0.0986501	0.101425		0.0113989	0.0114408	0.00947321	0.00900246	0.00538021		0.48208
Environmental Information Processing| Signaling Molecules and Interaction	0.185613	0.217798	0.225375	0.209575	0.214672		0.0403015	0.0329099	0.0246802	0.0282715	0.02216		0.552779
Human Diseases| Cancers	0.0888119	0.103195	0.0967689	0.0921138	0.103499		0.0180759	0.0150904	0.0131178	0.017746	0.0155086		0.82803
Level 3
Organismal Systems| Immune System| RIG-I-like receptor signaling pathway	0.00235794	0.000302575	0.000248316	0.0036014	0.00334215		0.00248506	0.000362803	0.00464108	0.00357027	0.0017142		3.26781e-07
Metabolism| Glycan Biosynthesis and Metabolism| Glycosphingolipid biosynthesis - ganglio series	0.00998879	0.0848459	0.0543066	0.0497197	0.0437208		0.0371122	0.0546724	0.0269436	0.0278554	0.0193191		5.88257e-07
Human Diseases| Infectious Diseases| African trypanosomiasis	0.00399224	0.0011017	0.000249225	8.3291e-05	0.00162032		0.00529067	0.00281893	0.00111528	0.00132497	0.00159481		6.35675e-07
Human Diseases| Infectious Diseases| Chagas disease (American trypanosomiasis)	0.00397932	0.0011017	0.000249225	6.64585e-05	0.00154926		0.00529881	0.00281893	0.00111591	0.00126157	0.00159628		6.35675e-07
Metabolism| Glycan Biosynthesis and Metabolism| Glycosaminoglycan biosynthesis - chondroitin sulfate	0.000815862	1.45142e-05	0	0	7.25339e-05		0.000357112	7.11048e-05	0	7.94745e-05	0.000218526		1.90446e-06
Cellular Processes| Cell Growth and Death| Meiosis - yeast	0.000259616	7.5872e-05	6.31606e-05	0.000135243	0.00186097		0.000262345	0.000136907	0.000169564	0.00155991	0.00179567		2.25868e-06
Metabolism| Glycan Biosynthesis and Metabolism| Lipopolysaccharide biosynthesis	0.20462	0.395975	0.469735	0.367422	0.308311		0.144685	0.0921774	0.118062	0.158505	0.08711		2.25868e-06
Organismal Systems| Digestive System| Protein digestion and absorption	0.00407619	0.0231112	0.0291213	0.0229605	0.024632		0.00876869	0.0147962	0.0145302	0.0194607	0.00897864		2.25868e-06
Genetic Information Processing| Transcription| Basal transcription factors	0.00418648	0.00014494	0.00256898	0.00143567	0.00159941		0.00512245	0.00013566	0.00604492	0.00374103	0.00163462		2.91303e-06
Metabolism| Biosynthesis of Other Secondary Metabolites| Flavonoid biosynthesis	0.00359614	0.00407294	0.0057376	0.00755962	0.0127996		0.00361166	0.00360144	0.00397743	0.00546621	0.0059694		3.29167e-06
Metabolism| Glycan Biosynthesis and Metabolism| N-Glycan biosynthesis	0.0095015	0.0170122	0.0338042	0.0254171	0.0235882		0.0066543	0.00740226	0.028058	0.017774	0.0064975		8.0364e-06
Metabolism| Metabolism of Other Amino Acids| D-Arginine and D-ornithine metabolism	0.00130704	0.00921279	0.0049918	0.00439335	0.00420066		0.00670481	0.00707798	0.00400646	0.00294897	0.00587073		8.45669e-06
Metabolism| Glycan Biosynthesis and Metabolism| Glycosaminoglycan degradation	0.0256746	0.109175	0.0701651	0.0659668	0.0583314		0.042383	0.0684916	0.0300397	0.0303138	0.0231747		9.90203e-06
Metabolism| Lipid Metabolism| Synthesis and degradation of ketone bodies	0.0521442	0.0239696	0.0382137	0.0394684	0.0453705		0.0209168	0.0121868	0.0219906	0.0196094	0.0116982		9.90203e-06
Metabolism| Xenobiotics Biodegradation and Metabolism| Styrene degradation	0.0276714	0.0108063	0.0119252	0.0174446	0.0205868		0.0174658	0.0057909	0.00638501	0.00901591	0.0058084		9.90203e-06
Organismal Systems| Endocrine System| Adipocytokine signaling pathway	0.0265214	0.0599744	0.0618227	0.0528195	0.0637972		0.0169787	0.0179056	0.0173803	0.0236183	0.0144749		9.90203e-06
Metabolism| Xenobiotics Biodegradation and Metabolism| Aminobenzoate degradation	0.137333	0.123642	0.107579	0.108123	0.124419		0.0352098	0.024772	0.030008	0.023487	0.0190376		9.99847e-06
Metabolism| Xenobiotics Biodegradation and Metabolism| Fluorobenzoate degradation	0.00792339	0.00156824	0.000402717	6.25321e-05	0.000199697		0.0123914	0.00339703	0.00176933	0.00052903	0.00186388		1.15341e-05
Metabolism| Glycan Biosynthesis and Metabolism| Lipopolysaccharide biosynthesis proteins	0.336213	0.53437	0.588694	0.473193	0.397888		0.18431	0.0822969	0.124093	0.170975	0.0953439		1.23542e-05
Genetic Information Processing| Folding, Sorting and Degradation| Protein processing in endoplasmic reticulum	0.04363	0.0796846	0.0822305	0.070566	0.0629434		0.0182552	0.0170306	0.016528	0.0162518	0.0105773		1.25606e-05
Cellular Processes| Cell Motility| Flagellar assembly	0.516883	0.342458	0.348934	0.267467	0.14172		0.258493	0.182098	0.290883	0.247663	0.123082		2.11817e-05
Cellular Processes| Cell Motility| Bacterial motility proteins	1.21107	0.706149	0.746574	0.618468	0.458781		0.515599	0.300204	0.53141	0.442748	0.232383		2.79268e-05
Environmental Information Processing| Membrane Transport| Phosphotransferase system (PTS)	0.960817	0.780315	0.581745	0.664909	0.69122		0.223851	0.196858	0.206758	0.233305	0.239991		3.34017e-05
Cellular Processes| Cell Motility| Bacterial chemotaxis	0.592528	0.338221	0.394118	0.365933	0.278873		0.24608	0.104498	0.288069	0.214602	0.0991162		4.88207e-05
Metabolism| Lipid Metabolism| Steroid hormone biosynthesis	0.00573979	0.0320556	0.0178032	0.0165954	0.0132416		0.0147201	0.0221421	0.010993	0.00951778	0.00678836		7.62693e-05
Metabolism| Biosynthesis of Other Secondary Metabolites| Flavone and flavonol biosynthesis	0.00694405	0.000949095	0.00292333	0.00373126	0.00215668		0.00776399	0.000723114	0.00720862	0.00406854	0.00176381		0.000110346
Metabolism| Glycan Biosynthesis and Metabolism| Glycosphingolipid biosynthesis - globo series	0.06468	0.1568	0.111359	0.114135	0.0927913		0.0512182	0.0636685	0.0358176	0.0276801	0.0266615		0.000112041
Unclassified| Metabolism| Metabolism of cofactors and vitamins	0.156933	0.110722	0.125566	0.115148	0.126188		0.0433974	0.0207777	0.020097	0.025521	0.0161401		0.00011474
Cellular Processes| Transport and Catabolism| Lysosome	0.046047	0.141514	0.094201	0.0909924	0.090809		0.0509934	0.0812197	0.038559	0.0409492	0.0256139		0.000133143
Environmental Information Processing| Signaling Molecules and Interaction| Cellular antigens	0.0207381	0.0425315	0.0574771	0.0464776	0.0509454		0.0140196	0.019621	0.0208444	0.0262224	0.0143171		0.000133143
Metabolism| Xenobiotics Biodegradation and Metabolism| Caprolactam degradation	0.0394588	0.0304168	0.0170059	0.0136218	0.0136902		0.0392163	0.0196765	0.0125727	0.00826631	0.00954551		0.000133143
Metabolism| Xenobiotics Biodegradation and Metabolism| Toluene degradation	0.0795108	0.119911	0.119564	0.1014	0.0949887		0.0464745	0.0161545	0.0224984	0.0314553	0.0185616		0.000133143
Metabolism| Xenobiotics Biodegradation and Metabolism| Xylene degradation	0.0734333	0.0433023	0.0456858	0.0523839	0.053792		0.0226504	0.0129761	0.0151367	0.0175122	0.0105896		0.000133143
Metabolism| Xenobiotics Biodegradation and Metabolism| Dioxin degradation	0.0839784	0.0465816	0.050615	0.0578628	0.0561352		0.0296849	0.0145477	0.0171879	0.0177594	0.0109054		0.000166036
Metabolism| Amino Acid Metabolism| Tryptophan metabolism	0.18284	0.113265	0.113795	0.11292	0.131597		0.0808766	0.0336607	0.0287826	0.0343335	0.0255809		0.000170338
Metabolism| Xenobiotics Biodegradation and Metabolism| Benzoate degradation	0.266968	0.19579	0.191113	0.205997	0.216066		0.067851	0.0277641	0.0378385	0.0405924	0.0220344		0.000320243
Metabolism| Biosynthesis of Other Secondary Metabolites| beta-Lactam resistance	0.0175481	0.038164	0.0293954	0.031595	0.0281		0.0113972	0.00582357	0.00944645	0.0106731	0.00836351		0.000324418
Human Diseases| Infectious Diseases| Vibrio cholerae infection	0.000289153	0	0	0	2.85282e-05		0.000142254	0	0	7.57503e-05	7.23185e-05		0.000351479
Unclassified| Metabolism| Nucleotide metabolism	0.0797779	0.0620956	0.0455253	0.0417291	0.0533238		0.0405373	0.0148777	0.0186035	0.0153509	0.0174673		0.000359862
Cellular Processes| Cell Growth and Death| Apoptosis	0.00255887	0.00167126	0.00155436	0.00191528	0.000545228		0.00328037	0.00171587	0.00641144	0.00253283	0.000926069		0.000386884
Metabolism| Lipid Metabolism| Arachidonic acid metabolism	0.0337155	0.016003	0.0387657	0.0336534	0.0317005		0.016998	0.0173472	0.0209076	0.0237299	0.0101023		0.000445632
Metabolism| Xenobiotics Biodegradation and Metabolism| Ethylbenzene degradation	0.0532617	0.055113	0.046569	0.0424869	0.0431637		0.0178668	0.011832	0.0166165	0.0122848	0.00964706		0.000445632
Genetic Information Processing| Transcription| Transcription factors	2.07546	1.56399	1.41498	1.5628	1.52644		0.331645	0.2178	0.217931	0.301541	0.158864		0.000516508
Organismal Systems| Circulatory System| Cardiac muscle contraction	0.00122371	0.00380178	0.0103767	0.00882659	0.000997807		0.00429725	0.00372312	0.0156616	0.0140398	0.00301113		0.000516508
Metabolism| Lipid Metabolism| Ether lipid metabolism	0.00355403	0.0040825	0.00597371	0.00883289	0.0077116		0.00398654	0.00353912	0.00558771	0.0053728	0.00280187		0.000643348
Metabolism| Metabolism of Terpenoids and Polyketides| Polyketide sugar unit biosynthesis	0.136974	0.217135	0.222035	0.216966	0.219747		0.0473611	0.0476718	0.0266744	0.0273306	0.021952		0.000693881
Metabolism| Biosynthesis of Other Secondary Metabolites| Stilbenoid, diarylheptanoid and gingerol biosynthesis	0.00546391	0.00415974	0.00579487	0.0058323	0.0107865		0.00382939	0.0036214	0.00389587	0.00422922	0.00577583		0.000773111
Metabolism| Amino Acid Metabolism| Lysine degradation	0.169329	0.126499	0.116545	0.109513	0.127444		0.0607328	0.0256451	0.0225715	0.0354329	0.0203413		0.000782444
Human Diseases| Neurodegenerative Diseases| Parkinson's disease	0.00127925	0.00380178	0.0103767	0.00882659	0.00117295		0.00429516	0.00372312	0.0156616	0.0140212	0.00304751		0.000815588
Metabolism| Metabolism of Other Amino Acids| Phosphonate and phosphinate metabolism	0.0726778	0.0590046	0.0458747	0.0524833	0.0508335		0.0247857	0.0201343	0.0116476	0.0148644	0.00952136		0.000815588
Human Diseases| Cancers| Bladder cancer	0.00362376	0.00118374	0.000327808	5.50405e-05	0.000447415		0.00526046	0.00281131	0.00112751	0.000815201	0.000913594		0.0009097
Metabolism| Lipid Metabolism| Fatty acid metabolism	0.275285	0.199081	0.2218	0.218345	0.252721		0.0818659	0.052461	0.0417583	0.0471847	0.0217259		0.000940026
Metabolism| Xenobiotics Biodegradation and Metabolism| Atrazine degradation	0.019115	0.00546142	0.0133898	0.0122177	0.00589997		0.0141774	0.00365353	0.0189756	0.016159	0.00570163		0.000940026
Metabolism| Xenobiotics Biodegradation and Metabolism| 1,1,1-Trichloro-2,2-bis(4-chlorophenyl)ethane (DDT) degradation	0.000238658	0.000410066	0.000678757	0.000930963	0.000118675		0.00101711	0.000657691	0.00174567	0.00134574	0.000251759		0.000969442
Unclassified| Genetic Information Processing| Transcription related proteins	0.0176711	0.0173181	0.0151717	0.010381	0.0082187		0.0112942	0.00567118	0.00659156	0.0048656	0.00383002		0.0010074
Metabolism| Metabolism of Terpenoids and Polyketides| Biosynthesis of vancomycin group antibiotics	0.0446544	0.0583421	0.0709416	0.0642313	0.0610149		0.0121045	0.012402	0.0151014	0.0140448	0.00675555		0.00111721
Metabolism| Metabolism of Terpenoids and Polyketides| Zeatin biosynthesis	0.0412174	0.0538261	0.0617012	0.0571851	0.0591089		0.0087406	0.0102029	0.00995391	0.0133421	0.00661032		0.0011563
Organismal Systems| Excretory System| Proximal tubule bicarbonate reclamation	0.0244507	0.0133841	0.0128104	0.0107503	0.0169315		0.0127977	0.00678833	0.00608523	0.00845659	0.00442131		0.00115786
Metabolism| Xenobiotics Biodegradation and Metabolism| Polycyclic aromatic hydrocarbon degradation	0.0889515	0.0845103	0.0821021	0.089018	0.104803		0.0268171	0.0161623	0.0226969	0.0189215	0.0196105		0.00123405
Metabolism| Biosynthesis of Other Secondary Metabolites| Penicillin and cephalosporin biosynthesis	0.017293	0.0285096	0.0222434	0.0232328	0.0191888		0.00873886	0.00753367	0.00908024	0.00748387	0.00507931		0.00137505
Metabolism| Metabolism of Terpenoids and Polyketides| Geraniol degradation	0.0507991	0.0478789	0.0307956	0.0247442	0.0317572		0.0476354	0.0244405	0.0141883	0.0167388	0.0138155		0.00163521
Metabolism| Metabolism of Cofactors and Vitamins| Retinol metabolism	0.0233312	0.0188028	0.0327045	0.0266932	0.0247472		0.0138384	0.0106239	0.016426	0.0115371	0.00454205		0.00163709
Metabolism| Lipid Metabolism| Sphingolipid metabolism	0.156585	0.29646	0.217235	0.217267	0.176977		0.0919782	0.0994026	0.0628773	0.052228	0.044706		0.00170793
Cellular Processes| Cell Growth and Death| p53 signaling pathway	6.55953e-05	0	0	0	0.000175141		5.56033e-05	0	0	0.000172584	0.000281455		0.00186142
Metabolism| Glycan Biosynthesis and Metabolism| Glycosphingolipid biosynthesis - lacto and neolacto series	2.60101e-05	0.00274599	0.000707931	0.000652177	0.000160764		0.00183827	0.0051997	0.00135374	0.00153465	0.000622559		0.00186142
Metabolism| Lipid Metabolism| Steroid biosynthesis	9.12704e-05	1.58095e-05	0.00248462	0.00131749	0.000229966		0.000142046	5.47917e-05	0.0060537	0.00367313	0.000684882		0.00186142
Unclassified| Cellular Processes and Signaling| Electron transfer carriers	0.0518167	0.027279	0.0238957	0.0216402	0.0165959		0.0377491	0.020186	0.0144562	0.0119609	0.00947807		0.00186142
Human Diseases| Cancers| Colorectal cancer	5.55397e-05	0	0	0	0.000175141		5.56033e-05	0	0	0.000172584	0.000281554		0.00198768
Human Diseases| Cancers| Small cell lung cancer	5.55397e-05	0	0	0	0.000175141		5.56033e-05	0	0	0.000172584	0.000281554		0.00198768
Human Diseases| Cardiovascular Diseases| Viral myocarditis	5.55397e-05	0	0	0	0.000175141		5.56033e-05	0	0	0.000172584	0.000281554		0.00198768
Human Diseases| Infectious Diseases| Influenza A	5.55397e-05	0	0	0	0.000175141		5.56033e-05	0	0	0.000172584	0.000281554		0.00198768
Human Diseases| Infectious Diseases| Shigellosis	0.00221395	0.000719727	0.000271084	2.06758e-05	0		0.00569548	0.0012927	0.00130906	2.8818e-05	0.000535862		0.00198768
Human Diseases| Infectious Diseases| Toxoplasmosis	5.55397e-05	0	0	0	0.000175141		5.56033e-05	0	0	0.000172584	0.000281554		0.00198768
Human Diseases| Neurodegenerative Diseases| Huntington's disease	0.0445513	0.0339426	0.037749	0.0339145	0.0242597		0.0154656	0.0115663	0.022027	0.0197146	0.008274		0.00198768
Environmental Information Processing| Membrane Transport| ABC transporters	3.94566	3.12783	2.98753	3.22701	3.26127		0.534304	0.393271	0.408355	0.433721	0.261109		0.00202877
Metabolism| Glycan Biosynthesis and Metabolism| Other glycan degradation	0.16628	0.396183	0.273713	0.276356	0.26668		0.1242	0.178757	0.0910016	0.0791998	0.0603981		0.00212138
Environmental Information Processing| Membrane Transport| Transporters	7.54679	6.13583	5.60207	6.32257	6.48142		0.806767	0.707978	0.760976	1.03728	0.560393		0.00218002
Unclassified| Cellular Processes and Signaling| Sporulation	0.787431	0.48281	0.466797	0.599273	0.552542		0.322238	0.169985	0.180071	0.257614	0.155696		0.00225384
Human Diseases| Infectious Diseases| Vibrio cholerae pathogenic cycle	0.0985546	0.0958287	0.102828	0.0897719	0.0787208		0.0157081	0.0125573	0.0114955	0.014764	0.00897305		0.00274444
Metabolism| Metabolism of Terpenoids and Polyketides| Limonene and pinene degradation	0.111765	0.0985818	0.0847572	0.081882	0.0819367		0.0296262	0.0176182	0.0147204	0.0155028	0.0148202		0.00284101
Metabolism| Lipid Metabolism| alpha-Linolenic acid metabolism	0.0123736	0.00525952	0.00506952	0.00356168	0.00092793		0.0151127	0.00810009	0.00578632	0.00469164	0.00306104		0.00314098
Environmental Information Processing| Signal Transduction| Two-component system	1.77705	1.34448	1.32373	1.31013	1.27183		0.42323	0.231018	0.233156	0.248681	0.160254		0.00338573
Metabolism| Metabolism of Cofactors and Vitamins| Vitamin B6 metabolism	0.169371	0.232541	0.219859	0.199815	0.191475		0.0343476	0.0253125	0.0297921	0.0338603	0.0219708		0.00347654
Genetic Information Processing| Folding, Sorting and Degradation| Ubiquitin system	0.0071503	0.0118616	0.00662205	0.0048552	0.00856049		0.00756086	0.00666613	0.00413238	0.00530908	0.00372151		0.00367419
Metabolism| Biosynthesis of Other Secondary Metabolites| Streptomycin biosynthesis	0.227509	0.312984	0.324132	0.31919	0.335136		0.056755	0.0526488	0.0354949	0.0390247	0.0274534		0.00380239
Metabolism| Metabolism of Other Amino Acids| D-Alanine metabolism	0.109037	0.0993392	0.10558	0.102087	0.101914		0.0148663	0.0164075	0.0210655	0.0120239	0.0125253		0.00479511
Metabolism| Metabolism of Terpenoids and Polyketides| Prenyltransferases	0.277303	0.314157	0.354061	0.326522	0.350066		0.0425667	0.0396557	0.0487029	0.0605476	0.0324992		0.00479511
Unclassified| Cellular Processes and Signaling| Signal transduction mechanisms	0.505925	0.413538	0.401458	0.423099	0.453663		0.055451	0.0515231	0.0468074	0.0515208	0.0334055		0.00479511
Metabolism| Metabolism of Terpenoids and Polyketides| Tetracycline biosynthesis	0.165778	0.149535	0.139055	0.152546	0.133472		0.0369382	0.0258652	0.0324801	0.036216	0.0253856		0.00519732
Unclassified| Cellular Processes and Signaling| Cell motility and secretion	0.17226	0.23183	0.229748	0.206179	0.175253		0.048683	0.0396353	0.0412946	0.0474111	0.0288622		0.00523969
Unclassified| Metabolism| Others	1.07887	0.962	0.854662	0.884293	0.918666		0.11512	0.122396	0.0773547	0.0980632	0.0682907		0.00593633
Environmental Information Processing| Membrane Transport| Secretion system	1.39329	1.21737	1.18802	1.1248	1.05999		0.309612	0.237119	0.132435	0.140501	0.109754		0.00617703
Human Diseases| Infectious Diseases| Pertussis	0.0548648	0.0374105	0.0219647	0.0150153	0.0159477		0.074192	0.0329317	0.0153376	0.00934478	0.0115999		0.00617703
Metabolism| Glycan Biosynthesis and Metabolism| Various types of N-glycan biosynthesis	0.000228603	0.000324743	0.000365677	0.000491385	4.79848e-06		0.00101519	0.000641521	0.0013283	0.000659563	0.000154871		0.00634989
Metabolism| Metabolism of Cofactors and Vitamins| Ubiquinone and other terpenoid-quinone biosynthesis	0.166747	0.220639	0.231227	0.180734	0.177361		0.0955855	0.0532574	0.0656869	0.069565	0.0453309		0.00681527
Metabolism| Carbohydrate Metabolism| Citrate cycle (TCA cycle)	0.557767	0.719881	0.797237	0.74358	0.73154		0.0868921	0.107049	0.127118	0.140525	0.100386		0.00715907
Organismal Systems| Digestive System| Carbohydrate digestion and absorption	0.0209587	0.0216356	0.0153545	0.0128241	0.011994		0.0140162	0.0122322	0.00920596	0.00988127	0.00627559		0.00851146
Metabolism| Metabolism of Cofactors and Vitamins| Riboflavin metabolism	0.230249	0.227419	0.264947	0.244925	0.264836		0.031768	0.0358278	0.0383365	0.0568137	0.0267429		0.0102906
Metabolism| Lipid Metabolism| Biosynthesis of unsaturated fatty acids	0.128551	0.095418	0.0953903	0.0928578	0.0920874		0.0490939	0.0255733	0.0135517	0.00848418	0.0115339		0.0103902
Human Diseases| Neurodegenerative Diseases| Prion diseases	0.00974748	0.0125383	0.00956423	0.00875971	0.00450631		0.00826338	0.00595393	0.00527337	0.00602479	0.00289966		0.0104497
Organismal Systems| Endocrine System| PPAR signaling pathway	0.0694807	0.105245	0.106847	0.0986247	0.111427		0.0177055	0.0129732	0.0158006	0.0196714	0.0130937		0.0104497
Metabolism| Carbohydrate Metabolism| Butanoate metabolism	0.747443	0.655746	0.678807	0.696622	0.72974		0.0961637	0.092573	0.0907685	0.111224	0.061646		0.0109647
Metabolism| Metabolism of Cofactors and Vitamins| Folate biosynthesis	0.360245	0.399991	0.448024	0.440757	0.440882		0.0536869	0.042688	0.044326	0.0564178	0.0343679		0.0116746
Metabolism| Energy Metabolism| Photosynthesis	0.321943	0.345138	0.38826	0.401542	0.40701		0.0730406	0.0341208	0.0348714	0.0556566	0.0608031		0.0128383
Unclassified| Metabolism| Glycan biosynthesis and metabolism	0.0520387	0.0382221	0.0455014	0.0343868	0.0295787		0.0359555	0.0141315	0.0174837	0.0181436	0.00982567		0.013784
Human Diseases| Cancers| Renal cell carcinoma	0.00598272	0.00395029	0.00256946	0.00205243	0.00767395		0.00522653	0.00351923	0.00330839	0.00612189	0.00745454		0.0139233
Human Diseases| Infectious Diseases| Pathogenic Escherichia coli infection	0.005047	0.00179932	0.00067771	5.16895e-05	0		0.0142446	0.00323176	0.00327264	7.2045e-05	0.00123183		0.0139233
Metabolism| Carbohydrate Metabolism| Inositol phosphate metabolism	0.0986727	0.0983603	0.108824	0.116154	0.126236		0.0357909	0.0190568	0.0200087	0.0322509	0.017565		0.0139461
Metabolism| Carbohydrate Metabolism| Ascorbate and aldarate metabolism	0.179607	0.16498	0.135588	0.134544	0.124431		0.0768897	0.0318679	0.0390634	0.0424434	0.0209312		0.0141452
Organismal Systems| Digestive System| Mineral absorption	0.00717548	0.00251045	0.00940135	0.00709935	0.00596775		0.00573038	0.00586138	0.00884518	0.00802753	0.00384428		0.0143215
Unclassified| Metabolism| Lipid metabolism	0.136519	0.1116	0.11064	0.118666	0.113599		0.0287455	0.0161588	0.0146169	0.0134298	0.0120774		0.0148345
Metabolism| Enzyme Families| Protein kinases	0.318671	0.246664	0.228763	0.250631	0.250504		0.0883836	0.0585929	0.0376755	0.0323706	0.0269923		0.0156978
Metabolism| Energy Metabolism| Photosynthesis proteins	0.327909	0.347158	0.390212	0.403458	0.408217		0.0693554	0.032187	0.0339438	0.0547866	0.0600987		0.0157201
Metabolism| Glycan Biosynthesis and Metabolism| Peptidoglycan biosynthesis	0.784706	0.739902	0.818509	0.813142	0.843364		0.0939112	0.0608795	0.0920444	0.0997758	0.0589543		0.0169811
Cellular Processes| Cell Growth and Death| Cell cycle - Caulobacter	0.442551	0.548397	0.577275	0.553862	0.525069		0.0950639	0.0564467	0.0320033	0.0443896	0.0325611		0.0178811
Metabolism| Biosynthesis of Other Secondary Metabolites| Isoquinoline alkaloid biosynthesis	0.0584418	0.0691774	0.0761174	0.0745598	0.0717584		0.0102138	0.0121981	0.0115944	0.0158162	0.006839		0.0182305
Unclassified| Metabolism| Amino acid metabolism	0.262514	0.244287	0.220284	0.218941	0.240572		0.0547257	0.0212715	0.038376	0.0323719	0.0186367		0.0195904
Human Diseases| Neurodegenerative Diseases| Amyotrophic lateral sclerosis (ALS)	0.0197084	0.0246292	0.0197562	0.0171873	0.0120932		0.0129683	0.00984487	0.0104863	0.00986196	0.00567197		0.0237298
Cellular Processes| Transport and Catabolism| Endocytosis	8.29387e-05	0	0	0	8.86769e-05		0.000134034	0	0	0	0.000280871		0.0243452
Organismal Systems| Endocrine System| GnRH signaling pathway	8.29387e-05	0	0	0	8.86769e-05		0.000134034	0	0	0	0.000280871		0.0243452
Organismal Systems| Immune System| Fc gamma R-mediated phagocytosis	8.29387e-05	0	0	0	8.86769e-05		0.000134034	0	0	0	0.000280871		0.0243452
Human Diseases| Infectious Diseases| Staphylococcus aureus infection	0.0210009	0.0175019	0.0195615	0.0173609	0.0136351		0.0164097	0.0111689	0.0351381	0.0187868	0.00508898		0.0317498
Metabolism| Biosynthesis of Other Secondary Metabolites| Butirosin and neomycin biosynthesis	0.0561535	0.0515426	0.0540974	0.0574041	0.0641154		0.0178442	0.0078161	0.00632192	0.00690079	0.00575366		0.0322958
Metabolism| Metabolism of Other Amino Acids| Selenocompound metabolism	0.38032	0.34686	0.374729	0.37349	0.400851		0.0311049	0.0237299	0.0284841	0.0301187	0.026709		0.0346488
Metabolism| Lipid Metabolism| Fatty acid biosynthesis	0.473951	0.475934	0.466379	0.46692	0.417338		0.0605881	0.030431	0.0352086	0.0475994	0.0506831		0.0356662
Metabolism| Xenobiotics Biodegradation and Metabolism| Chloroalkane and chloroalkene degradation	0.205787	0.177225	0.208466	0.219492	0.221686		0.0541016	0.0508422	0.0469034	0.0528347	0.026392		0.0381909
Metabolism| Xenobiotics Biodegradation and Metabolism| Drug metabolism - other enzymes	0.322059	0.309822	0.338373	0.338075	0.348489		0.0386614	0.0313477	0.0326451	0.0374999	0.0217855		0.0392965
Human Diseases| Infectious Diseases| Tuberculosis	0.130183	0.128966	0.144609	0.145341	0.15648		0.0255578	0.0116952	0.0146339	0.0146836	0.0148855		0.0393196
Human Diseases| Infectious Diseases| Bacterial invasion of epithelial cells	0.00424986	0.00210779	0.00125802	0.000630936	0.000666633		0.00660383	0.00353267	0.00242217	0.000510276	0.000924471		0.0397355
Metabolism| Metabolism of Terpenoids and Polyketides| Terpenoid backbone biosynthesis	0.519251	0.551654	0.615389	0.596071	0.618769		0.0826663	0.0503533	0.0551745	0.0544031	0.0480106		0.0400642
Genetic Information Processing| Translation| Aminoacyl-tRNA biosynthesis	1.05467	1.07726	1.19588	1.17622	1.21755		0.169831	0.11244	0.107547	0.106345	0.0853324		0.0418622
Metabolism| Amino Acid Metabolism| Tyrosine metabolism	0.364673	0.334604	0.343928	0.350352	0.365663		0.0512935	0.0357926	0.0595761	0.0458805	0.0193838		0.0418622
Metabolism| Metabolism of Cofactors and Vitamins| Biotin metabolism	0.134051	0.19328	0.188309	0.178106	0.173262		0.0367921	0.0269354	0.0396595	0.0386139	0.0216962		0.0418622
Unclassified| Cellular Processes and Signaling| Inorganic ion transport and metabolism	0.236375	0.202908	0.177821	0.180084	0.162091		0.11185	0.0620255	0.0454796	0.0329802	0.0269217		0.0430396
Unclassified| Genetic Information Processing| Restriction enzyme	0.139238	0.210736	0.192953	0.183839	0.186756		0.0457624	0.0508789	0.0433478	0.0450853	0.0276416		0.0468083
Metabolism| Glycan Biosynthesis and Metabolism| Glycosyltransferases	0.337456	0.364903	0.400735	0.352735	0.333208		0.0600847	0.048462	0.085466	0.0603281	0.0373642		0.0468853
Metabolism| Lipid Metabolism| Glycerophospholipid metabolism	0.571561	0.518263	0.532845	0.544302	0.541839		0.041547	0.0447924	0.0365279	0.0404693	0.0164472		0.0560871
Genetic Information Processing| Translation| Ribosome	2.10821	2.25007	2.48417	2.412	2.48218		0.33091	0.214775	0.223596	0.263778	0.164668		0.0607259
Metabolism| Xenobiotics Biodegradation and Metabolism| Chlorocyclohexane and chlorobenzene degradation	0.0105655	0.0084432	0.00745293	0.00822355	0.0115308		0.00717299	0.0058324	0.00371314	0.0045327	0.00232963		0.0607644
Human Diseases| Infectious Diseases| Epithelial cell signaling in Helicobacter pylori infection	0.0815333	0.0898417	0.0989827	0.097863	0.0938468		0.0108151	0.0131472	0.0171204	0.0132184	0.00584279		0.0621676
Metabolism| Metabolism of Other Amino Acids| D-Glutamine and D-glutamate metabolism	0.145741	0.144195	0.1576	0.151823	0.160818		0.0168732	0.0106762	0.0145227	0.0130694	0.00865434		0.0624928
Metabolism| Energy Metabolism| Oxidative phosphorylation	0.937824	1.15854	1.22375	1.19051	1.13084		0.122999	0.0892712	0.102642	0.0913206	0.0786384		0.064021
Metabolism| Metabolism of Cofactors and Vitamins| Lipoic acid metabolism	0.0341721	0.0392973	0.029732	0.0243967	0.0362019		0.0163054	0.0160236	0.0128078	0.0155132	0.00925227		0.069088
Organismal Systems| Nervous System| Glutamatergic synapse	0.0845957	0.0851265	0.0844589	0.0878821	0.0991095		0.0127429	0.0151768	0.0121983	0.011953	0.0127168		0.0728798
Genetic Information Processing| Translation| Ribosome Biogenesis	1.35373	1.30006	1.37826	1.37579	1.43813		0.0752378	0.065675	0.091956	0.10014	0.0722301		0.0737694
Metabolism| Metabolism of Cofactors and Vitamins| One carbon pool by folate	0.541281	0.622112	0.671053	0.641801	0.639062		0.0765269	0.0697787	0.0610102	0.07759	0.0432395		0.0743599
Organismal Systems| Digestive System| Bile secretion	2.40774e-05	0	0	0	3.22135e-05		2.59321e-05	0	0	0.000113625	9.17489e-06		0.0797199
Unclassified| Genetic Information Processing| Translation proteins	0.906351	0.887667	0.925392	0.9104	0.912601		0.0683173	0.0556291	0.0357807	0.0512305	0.0306341		0.0801209
Unclassified| Cellular Processes and Signaling| Other transporters	0.288184	0.28991	0.255908	0.255121	0.263628		0.0246612	0.0270334	0.0243328	0.0214253	0.0123236		0.0814108
Metabolism| Carbohydrate Metabolism| Propanoate metabolism	0.568833	0.545577	0.519433	0.546542	0.537491		0.0546103	0.0464486	0.0463466	0.0748982	0.0235714		0.0898454
Metabolism| Metabolism of Other Amino Acids| Glutathione metabolism	0.235469	0.229517	0.239027	0.210611	0.206132		0.0661114	0.0337252	0.0377016	0.0356983	0.0208104		0.0911869
Organismal Systems| Environmental Adaptation| Plant-pathogen interaction	0.167395	0.161167	0.174765	0.166758	0.157292		0.0292641	0.0162485	0.0328043	0.0248859	0.0101535		0.0911869
Metabolism| Biosynthesis of Other Secondary Metabolites| Tropane, piperidine and pyridine alkaloid biosynthesis	0.119401	0.124118	0.129931	0.123734	0.118202		0.0176481	0.0149783	0.0206292	0.0189909	0.00755506		0.0933195
Organismal Systems| Endocrine System| Insulin signaling pathway	0.0682109	0.0881136	0.07857	0.0789966	0.071225		0.0152782	0.0118675	0.0125843	0.0087948	0.00648041		0.0942361
Unclassified| Poorly Characterized| Function unknown	1.43975	1.37028	1.31429	1.25757	1.2409		0.292877	0.140322	0.0760742	0.102714	0.0679659		0.097216
Genetic Information Processing| Folding, Sorting and Degradation| Sulfur relay system	0.326964	0.283694	0.299612	0.300704	0.303058		0.0529838	0.0500992	0.0448352	0.0547898	0.0168958		0.100289
Metabolism| Amino Acid Metabolism| Amino acid related enzymes	1.34559	1.4153	1.51152	1.49953	1.50855		0.131285	0.0982702	0.0649141	0.0823428	0.0545129		0.100289
Metabolism| Carbohydrate Metabolism| Pyruvate metabolism	1.08857	1.03094	1.01721	1.07423	1.06623		0.0934468	0.109255	0.0811888	0.124377	0.0660027		0.100289
Metabolism| Enzyme Families| Peptidases	1.83845	1.74084	1.87793	1.86491	1.94487		0.165945	0.145652	0.156097	0.170722	0.126309		0.100289
Metabolism| Energy Metabolism| Carbon fixation pathways in prokaryotes	0.931573	1.08237	1.14835	1.11141	1.10271		0.100544	0.0968673	0.0977141	0.132773	0.0874492		0.100778
Metabolism| Carbohydrate Metabolism| Galactose metabolism	0.74827	0.900356	0.736627	0.786758	0.745031		0.122537	0.101815	0.127126	0.115588	0.0653086		0.101102
Environmental Information Processing| Signaling Molecules and Interaction| G protein-coupled receptors	2.27311e-05	0	0	7.60136e-05	6.94241e-05		5.40661e-05	0	2.94401e-05	0.000212199	0.000189673		0.101816
Unclassified| Metabolism| Biosynthesis and biodegradation of secondary metabolites	0.071038	0.0659438	0.0439683	0.0453806	0.048536		0.0516323	0.0244122	0.0164092	0.0139141	0.00892675		0.101816
Environmental Information Processing| Signal Transduction| MAPK signaling pathway - yeast	0.0440452	0.0577115	0.044032	0.0484555	0.0476849		0.0128057	0.0114322	0.0118622	0.0132842	0.00827899		0.108996
Organismal Systems| Immune System| NOD-like receptor signaling pathway	0.0372127	0.0453905	0.0483696	0.0452253	0.0452803		0.00583058	0.00791405	0.00930914	0.00615752	0.00413489		0.108996
Metabolism| Lipid Metabolism| Lipid biosynthesis proteins	0.524542	0.548096	0.540757	0.522885	0.498285		0.0313251	0.0253832	0.0232701	0.0217694	0.0471546		0.109189
Genetic Information Processing| Translation| Translation factors	0.484337	0.518999	0.561166	0.545819	0.56257		0.0604495	0.0422205	0.0420142	0.057008	0.0307011		0.109566
Metabolism| Lipid Metabolism| Linoleic acid metabolism	0.06135	0.0640031	0.0717914	0.0760419	0.0756477		0.0248321	0.0176762	0.0151107	0.0193747	0.00715432		0.11636
Human Diseases| Infectious Diseases| Amoebiasis	0.00179367	0.00449869	0.006661	0.00709772	0.00460025		0.00283308	0.00546573	0.00934623	0.0070118	0.00252972		0.120633
Genetic Information Processing| Replication and Repair| Nucleotide excision repair	0.355226	0.372934	0.410538	0.395876	0.404651		0.0558483	0.0364363	0.0372056	0.0396766	0.0230879		0.122769
Metabolism| Xenobiotics Biodegradation and Metabolism| Drug metabolism - cytochrome P450	0.0366714	0.0213139	0.0242164	0.0218562	0.0239467		0.0268009	0.0166229	0.0117174	0.0111009	0.00534546		0.124455
Genetic Information Processing| Transcription| RNA polymerase	0.155198	0.164131	0.176533	0.174528	0.180075		0.0307544	0.0145421	0.0211751	0.0146508	0.0131002		0.125769
Genetic Information Processing| Folding, Sorting and Degradation| Chaperones and folding catalysts	0.900654	0.993515	1.05593	1.01174	0.968628		0.0731729	0.0799275	0.0906901	0.106451	0.0627374		0.126253
Metabolism| Xenobiotics Biodegradation and Metabolism| Bisphenol degradation	0.0756453	0.0821441	0.0915737	0.0986485	0.0900171		0.0365922	0.02177	0.020508	0.0302401	0.010107		0.126766
Metabolism| Metabolism of Terpenoids and Polyketides| Biosynthesis of siderophore group nonribosomal peptides	0.0399508	0.020002	0.0131592	0.0111245	0.0163108		0.0469594	0.0178371	0.00845723	0.0122782	0.00922037		0.12692
Human Diseases| Metabolic Diseases| Type II diabetes mellitus	0.0487715	0.0562271	0.0496074	0.0493038	0.0490507		0.00682089	0.00896328	0.00771998	0.00646643	0.00250285		0.127803
Metabolism| Metabolism of Terpenoids and Polyketides| Biosynthesis of type II polyketide products	5.24613e-05	0	0	0	8.55846e-05		0.000185557	0	0	0.000227251	9.0514e-05		0.131704
Metabolism| Biosynthesis of Other Secondary Metabolites| Novobiocin biosynthesis	0.130725	0.139923	0.149383	0.147656	0.141792		0.0160053	0.0123177	0.0183321	0.0185663	0.00691382		0.132175
Genetic Information Processing| Translation| Ribosome biogenesis in eukaryotes	0.0447671	0.0447985	0.0484222	0.0465394	0.0496905		0.00329588	0.00332469	0.00384856	0.00581066	0.00445908		0.136322
Metabolism| Amino Acid Metabolism| Cysteine and methionine metabolism	0.978614	0.947969	0.990259	0.986732	0.958422		0.0762343	0.0647515	0.0572332	0.0628989	0.023785		0.142795
Metabolism| Xenobiotics Biodegradation and Metabolism| Nitrotoluene degradation	0.098896	0.0897599	0.100237	0.107201	0.108586		0.0187532	0.0192067	0.0319565	0.0340189	0.0189101		0.142795
Metabolism| Amino Acid Metabolism| Phenylalanine, tyrosine and tryptophan biosynthesis	0.689478	0.833513	0.848414	0.849196	0.806216		0.114688	0.0654993	0.114897	0.079705	0.0574182		0.146276
Organismal Systems| Endocrine System| Progesterone-mediated oocyte maturation	0.0364077	0.04439	0.0452647	0.0435129	0.0429814		0.00601696	0.00681198	0.00742018	0.00459281	0.002657		0.147448
Organismal Systems| Immune System| Antigen processing and presentation	0.0364077	0.04439	0.0452647	0.0435129	0.0429814		0.00601696	0.00681198	0.00742018	0.00459281	0.002657		0.147448
Environmental Information Processing| Membrane Transport| Bacterial secretion system	0.610115	0.66618	0.675415	0.63342	0.605111		0.132919	0.0663204	0.0589293	0.0610672	0.0416587		0.147707
Metabolism| Amino Acid Metabolism| Arginine and proline metabolism	1.12233	1.14525	1.10897	1.14961	1.10239		0.0627297	0.0812794	0.146999	0.110446	0.065793		0.148602
Human Diseases| Immune System Diseases| Systemic lupus erythematosus	1.29206e-05	0	0	0	2.85282e-05		5.92097e-05	0	0	7.57503e-05	3.01253e-05		0.152637
Human Diseases| Neurodegenerative Diseases| Alzheimer's disease	0.0471304	0.0486775	0.0609186	0.0574061	0.0508198		0.00715243	0.00504623	0.0211385	0.0189071	0.00594399		0.160771
Human Diseases| Cancers| Prostate cancer	0.0366484	0.0497205	0.0460374	0.044441	0.0441969		0.00825811	0.0118501	0.0079777	0.0048623	0.00322951		0.163306
Metabolism| Nucleotide Metabolism| Pyrimidine metabolism	1.76756	1.87259	2.00752	1.94219	1.97099		0.208402	0.127545	0.155439	0.165245	0.0922522		0.164582
Unclassified| Genetic Information Processing| Replication, recombination and repair proteins	0.875288	0.87638	0.857485	0.801626	0.79158		0.23178	0.110612	0.0986161	0.059745	0.046286		0.167632
Metabolism| Lipid Metabolism| Primary bile acid biosynthesis	0.0234261	0.027983	0.0200433	0.0201936	0.0226947		0.01485	0.00901622	0.0110767	0.00937305	0.00726739		0.170241
Metabolism| Lipid Metabolism| Secondary bile acid biosynthesis	0.0220328	0.0267567	0.0195392	0.0195457	0.0212133		0.0145479	0.00876064	0.0111782	0.00926374	0.0068082		0.172177
Genetic Information Processing| Replication and Repair| Base excision repair	0.405808	0.419657	0.422374	0.427322	0.452097		0.0337663	0.0269616	0.025668	0.0290376	0.0385661		0.180239
Unclassified| Cellular Processes and Signaling| Pores ion channels	0.337997	0.389271	0.377635	0.327157	0.334988		0.145821	0.0730246	0.0592344	0.098194	0.0486321		0.18229
Unclassified| Genetic Information Processing| Protein folding and associated processing	0.590491	0.657991	0.695833	0.673795	0.668919		0.0854819	0.0402473	0.0588368	0.0748337	0.0374442		0.189627
Metabolism| Carbohydrate Metabolism| Pentose and glucuronate interconversions	0.594497	0.621678	0.54147	0.560971	0.525496		0.0927201	0.0829098	0.0888045	0.103273	0.0603169		0.19207
Genetic Information Processing| Replication and Repair| Chromosome	1.47966	1.58179	1.64683	1.5972	1.57209		0.11309	0.100349	0.111009	0.131175	0.0489428		0.192964
Metabolism| Carbohydrate Metabolism| C5-Branched dibasic acid metabolism	0.26722	0.333316	0.300072	0.307651	0.278121		0.0508452	0.037225	0.0460825	0.0561036	0.047865		0.19376
Metabolism| Amino Acid Metabolism| Valine, leucine and isoleucine degradation	0.25497	0.250014	0.237845	0.221372	0.254231		0.0615319	0.0408899	0.0353389	0.0490659	0.0242622		0.19806
Unclassified| Poorly Characterized| General function prediction only	3.53596	3.56307	3.56622	3.56077	3.6793		0.147937	0.149319	0.125184	0.163261	0.14198		0.199007
Metabolism| Carbohydrate Metabolism| Glycolysis / Gluconeogenesis	1.11991	1.10514	1.10871	1.14381	1.17922		0.0558235	0.0486032	0.0975842	0.0799098	0.0426371		0.203841
Metabolism| Energy Metabolism| Carbon fixation in photosynthetic organisms	0.584219	0.660428	0.669322	0.67965	0.679604		0.0487566	0.0350315	0.0365537	0.0464897	0.029528		0.208201
Metabolism| Metabolism of Other Amino Acids| Taurine and hypotaurine metabolism	0.0986403	0.104596	0.118496	0.114963	0.118973		0.0124713	0.01473	0.0197301	0.0170828	0.010129		0.20983
Genetic Information Processing| Folding, Sorting and Degradation| Protein export	0.545999	0.626603	0.652765	0.63677	0.627105		0.0749557	0.0396067	0.0304787	0.0354634	0.0305653		0.220641
Metabolism| Metabolism of Cofactors and Vitamins| Pantothenate and CoA biosynthesis	0.573755	0.613654	0.631518	0.63076	0.610838		0.0629852	0.0487267	0.0351227	0.0466599	0.0433456		0.225729
Genetic Information Processing| Folding, Sorting and Degradation| Proteasome	0.0366711	0.0444191	0.0452858	0.0435603	0.046583		0.00599141	0.00678345	0.00743257	0.00540825	0.00394418		0.230092
Metabolism| Amino Acid Metabolism| Alanine, aspartate and glutamate metabolism	0.940456	1.08271	1.07622	1.09415	1.10491		0.10579	0.069901	0.0700023	0.0575074	0.0442526		0.250315
Genetic Information Processing| Folding, Sorting and Degradation| RNA degradation	0.420245	0.49441	0.505306	0.480083	0.4818		0.0525761	0.0333856	0.027241	0.0339417	0.0261107		0.254268
Unclassified| Metabolism| Energy metabolism	0.884851	0.870218	0.885939	0.870482	0.952465		0.0907933	0.0925598	0.102908	0.0982266	0.0510186		0.254836
Genetic Information Processing| Translation| RNA transport	0.131789	0.148032	0.141605	0.153133	0.1498		0.0237733	0.0164997	0.0312725	0.0268875	0.0148027		0.255361
Metabolism| Metabolism of Cofactors and Vitamins| Nicotinate and nicotinamide metabolism	0.404357	0.439129	0.464569	0.44097	0.466317		0.0246172	0.0288675	0.0328913	0.0483626	0.0275556		0.256135
Metabolism| Nucleotide Metabolism| Purine metabolism	2.13704	2.28239	2.4262	2.33663	2.37813		0.169618	0.104028	0.199401	0.162415	0.109777		0.256135
Metabolism| Energy Metabolism| Nitrogen metabolism	0.732811	0.787296	0.760925	0.741341	0.724949		0.06299	0.0479194	0.0812335	0.0534913	0.0313543		0.257633
Unclassified| Cellular Processes and Signaling| Membrane and intracellular structural molecules	0.480425	0.525239	0.564355	0.515757	0.517882		0.168938	0.100861	0.0827562	0.126931	0.0508139		0.259553
Metabolism| Xenobiotics Biodegradation and Metabolism| Metabolism of xenobiotics by cytochrome P450	0.0351126	0.0212966	0.0242065	0.0200389	0.0219674		0.0266632	0.0166287	0.0117423	0.00937231	0.00477033		0.263473
Genetic Information Processing| Replication and Repair| DNA replication	0.617508	0.729601	0.746022	0.714674	0.706258		0.10251	0.0574517	0.0473203	0.0609614	0.0404763		0.264918
Human Diseases| Immune System Diseases| Primary immunodeficiency	0.0558891	0.0617057	0.0629313	0.0613635	0.0581601		0.00853728	0.00537202	0.0102404	0.00946368	0.00359389		0.264918
Metabolism| Amino Acid Metabolism| Lysine biosynthesis	0.726376	0.822264	0.824621	0.840866	0.770406		0.113787	0.0519672	0.0438862	0.0893709	0.0555826		0.264918
Metabolism| Metabolism of Cofactors and Vitamins| Porphyrin and chlorophyll metabolism	1.02151	1.07955	0.969565	1.01886	1.04003		0.161151	0.150738	0.22621	0.153693	0.154521		0.264918
Metabolism| Amino Acid Metabolism| Valine, leucine and isoleucine biosynthesis	0.637413	0.671262	0.637999	0.677298	0.641323		0.0679991	0.0521992	0.0839575	0.0989142	0.0718176		0.267564
Organismal Systems| Environmental Adaptation| Circadian rhythm - plant	1.97704e-05	0	4.08362e-06	0	2.85282e-05		6.56817e-05	0	2.08225e-05	7.57503e-05	3.01419e-05		0.272317
Genetic Information Processing| Replication and Repair| DNA replication proteins	1.13943	1.27973	1.31733	1.27604	1.25913		0.143938	0.0931613	0.0965744	0.123869	0.0611813		0.276
Metabolism| Amino Acid Metabolism| Glycine, serine and threonine metabolism	0.764422	0.800524	0.821669	0.82251	0.826324		0.0321202	0.0385866	0.0357967	0.0424405	0.0286243		0.276
Genetic Information Processing| Replication and Repair| DNA repair and recombination proteins	2.66754	2.84386	2.95791	2.89145	2.95481		0.263563	0.153652	0.218106	0.219824	0.13825		0.276411
Environmental Information Processing| Signaling Molecules and Interaction| Bacterial toxins	0.132443	0.139749	0.131503	0.130502	0.12975		0.0395366	0.0244423	0.0112551	0.0144477	0.00992015		0.286408
Genetic Information Processing| Replication and Repair| Homologous recombination	0.862691	0.952681	0.990447	0.96183	0.978605		0.115952	0.0852933	0.0623875	0.0907675	0.0492326		0.306686
Metabolism| Carbohydrate Metabolism| Starch and sucrose metabolism	0.978918	0.963499	0.935434	0.990482	1.00094		0.173176	0.057881	0.0991022	0.1115	0.084148		0.314477
Unclassified| Metabolism| Carbohydrate metabolism	0.162902	0.178363	0.151728	0.167571	0.144134		0.0543626	0.0385851	0.0391008	0.0510751	0.0216771		0.31691
Metabolism| Metabolism of Terpenoids and Polyketides| Carotenoid biosynthesis	0.00610245	0.00550379	0.00685348	0.00517433	0.00650686		0.00631943	0.00666278	0.00452085	0.00337564	0.00214574		0.318952
Unclassified| Cellular Processes and Signaling| Cell division	0.0598761	0.0766436	0.0741819	0.073708	0.0822368		0.0122893	0.0115455	0.0163478	0.0211263	0.00943625		0.32958
Metabolism| Metabolism of Other Amino Acids| Cyanoamino acid metabolism	0.247254	0.262455	0.253718	0.273098	0.272193		0.071179	0.0374856	0.0428545	0.0334129	0.0334673		0.348311
Metabolism| Lipid Metabolism| Glycerolipid metabolism	0.446704	0.496783	0.47572	0.482555	0.440096		0.0560879	0.0575885	0.0456335	0.0880432	0.0411371		0.359492
Genetic Information Processing| Replication and Repair| Mismatch repair	0.790889	0.892598	0.905426	0.873288	0.866323		0.114577	0.0703293	0.0607569	0.0692444	0.0339869		0.379325
Metabolism| Biosynthesis of Other Secondary Metabolites| Phenylpropanoid biosynthesis	0.119642	0.128819	0.121288	0.139489	0.136815		0.0696048	0.0360336	0.0439045	0.0374154	0.0352327		0.38471
Metabolism| Energy Metabolism| Methane metabolism	1.1204	1.15821	1.14967	1.21581	1.27493		0.100239	0.0994885	0.0962948	0.105041	0.0906728		0.390643
Metabolism| Carbohydrate Metabolism| Glyoxylate and dicarboxylate metabolism	0.51742	0.517662	0.486747	0.512153	0.517688		0.0724978	0.0428555	0.0726711	0.0454224	0.0219612		0.391451
Metabolism| Metabolism of Cofactors and Vitamins| Thiamine metabolism	0.459609	0.489264	0.482582	0.494902	0.531619		0.0635427	0.0353267	0.0429649	0.0442877	0.0272467		0.39708
Metabolism| Carbohydrate Metabolism| Amino sugar and nucleotide sugar metabolism	1.3886	1.59047	1.50213	1.50854	1.54945		0.144064	0.126163	0.0845075	0.093371	0.126333		0.416962
Unclassified| Cellular Processes and Signaling| Germination	0.0264149	0.0237877	0.0206914	0.0277485	0.024635		0.0188396	0.0109528	0.011671	0.0131353	0.00961895		0.416962
Cellular Processes| Cell Motility| Cytoskeleton proteins	0.311092	0.3567	0.351524	0.361203	0.35413		0.0863039	0.0463706	0.0405081	0.0378634	0.0208915		0.417242
Environmental Information Processing| Signal Transduction| Phosphatidylinositol signaling system	0.0796225	0.0844805	0.0852679	0.0869163	0.0925415		0.0117117	0.0129959	0.0126402	0.0123661	0.00631189		0.428847
Genetic Information Processing| Transcription| Transcription machinery	0.814096	0.872669	0.855798	0.868848	0.884031		0.141389	0.135316	0.0735393	0.0829268	0.0518362		0.428847
Metabolism| Xenobiotics Biodegradation and Metabolism| Naphthalene degradation	0.157421	0.164888	0.170925	0.171691	0.167658		0.0363538	0.0264687	0.037361	0.0381537	0.0252409		0.431892
Metabolism| Metabolism of Terpenoids and Polyketides| Biosynthesis of ansamycins	0.120738	0.116703	0.11695	0.121173	0.124761		0.0217561	0.0193812	0.0167014	0.016452	0.0164733		0.440564
Metabolism| Carbohydrate Metabolism| Fructose and mannose metabolism	0.994957	1.12252	1.0309	1.0999	1.12293		0.10174	0.0498474	0.0819166	0.13558	0.0861677		0.461132
Metabolism| Energy Metabolism| Sulfur metabolism	0.259349	0.269185	0.263958	0.261012	0.264907		0.038061	0.0477226	0.0323229	0.0322359	0.0165115		0.461132
Human Diseases| Metabolic Diseases| Type I diabetes mellitus	0.0432074	0.0505627	0.0497069	0.0493464	0.0523744		0.00739457	0.00477451	0.00324154	0.00538017	0.00369331		0.486437
Metabolism| Carbohydrate Metabolism| Pentose phosphate pathway	0.868858	0.945543	0.897974	0.937974	0.934988		0.0641408	0.0526442	0.064613	0.0979117	0.0491331		0.495155
Metabolism| Amino Acid Metabolism| Histidine metabolism	0.525397	0.62148	0.577747	0.590729	0.605251		0.0811959	0.0722897	0.048005	0.0511561	0.0482654		0.501425
Unclassified| Cellular Processes and Signaling| Other ion-coupled transporters	1.36089	1.43309	1.3995	1.36672	1.37055		0.214763	0.0599219	0.076732	0.0601883	0.0548308		0.501425
Metabolism| Biosynthesis of Other Secondary Metabolites| Caffeine metabolism	0	0	4.08362e-06	0	0		0	0	2.08225e-05	0	9.60853e-07		0.51566
Metabolism| Metabolism of Other Amino Acids| beta-Alanine metabolism	0.197681	0.208112	0.210494	0.196369	0.205274		0.0467253	0.0260104	0.0263526	0.0326767	0.0196622		0.558704
Cellular Processes| Transport and Catabolism| Peroxisome	0.141693	0.165945	0.165655	0.1574	0.15966		0.0227486	0.0331697	0.0221894	0.0206433	0.0204519		0.588301
Human Diseases| Cancers| Pathways in cancer	0.0424459	0.0483403	0.0478341	0.0455653	0.0508305		0.00673722	0.00517313	0.00618512	0.00801376	0.00769523		0.640253
Metabolism| Amino Acid Metabolism| Phenylalanine metabolism	0.176952	0.189378	0.174176	0.175859	0.179393		0.0446639	0.0157345	0.0222134	0.022327	0.0119517		0.687817
Genetic Information Processing| Replication and Repair| Non-homologous end-joining	0.0021682	0.00173829	0.00132401	0.00175352	0.00120449		0.00141206	0.00147368	0.00165228	0.00197838	0.000607103		0.83165
Environmental Information Processing| Signaling Molecules and Interaction| Ion channels	0.0324089	0.0355172	0.0363946	0.0325198	0.033908		0.0117426	0.0138002	0.0155552	0.0153277	0.00824973		0.933374
